# Supplementary material for: Independent insulin signaling modulators govern hot avoidance under different feeding states
Source: PLoS Biol. 2023 Oct 17;21(10):e3002332. doi: 10.1371/journal.pbio.3002332 (PMC10581474; doi:10.1371/journal.pbio.3002332)
Supplement: S1 Data — (XLSX) [file pbio.3002332.s015.xlsx]

## Sheet: Fig 1B
Fig 1B
		15°C			17°C			19°C			21°C			23°C			25°C			27°C			29°C			31°C			33°C			35°C
		Satiety	hunger		Satiety	hunger		Satiety	hunger		Satiety	hunger		Satiety	hunger		Satiety	hunger		Satiety	hunger		Satiety	hunger		Satiety	hunger		Satiety	hunger		Satiety	hunger
		0.25	0.125		0.5	0.2	0	0.6	0.0476191	0	0.142857	-0.0588235	0	0.230769	-0.263158	0	0.625	0	0	0.263158	0.333333	0	0.571429	1	0	0.8	1	0	0.764706	1	0	0.714286	1
		0.555556	0.428571		0.538462	0.555556		0.2	0.565217		0.714286	0		0.230769	-0.333333		-0.0769231	0		0.545455	0.647059		0.625	0.529412		1	0.846154		0.75	0.894786		1	1
		1	0.5		0.818182	0.538462		0.333333	0.52		0.466667	0.333333		-0.428571	0.0588235		0	-0.0666667		0.333333	0.857143		0.578947	0.5		0.52381	1		1	0.866667		1	0.866667
		1	1		0.0909091	-0.4		0.333333	0.647059		0.142857	0.333333		-0.230769	-0.3		0.333333	0.142857		0.333333	0.538462		0.529412	1		0.684211	1		0.9	0.857143		0.818182	1
		0.692308	0.692308		0.6	0.333333		0.428571	0.52381		0.454545	0.285714		0.428571	-0.384615		-0.230769	0		0.529412	0.75		0.444444	0.875		0.647059	0.866667		0.769231	1		1	1
		0.6	0.625		0.230769	0.538462		0.529412	-0.230769		0.285714	0.0526316		0.0526316	-0.333333		-0.517241	0.0588235		0.368421	0.538462		0.529412	0.75		0.647059	0.866667		0.777778	1		0.714286	0.882353
		0.0909091	0.478261		0.555556	0.538462		0.875	0.3		0.125	0.176471		0.157895	-0.166667		0	0.0769231		0.578947	0.866667		0.529412	0.866667		0.777778	0.75		0.666667	0.9		1	0.875
		0.636364	0.368421		0.454545	0.5		0.230769	0.555556		0.285714	0.411765		0.111111	-0.625		-0.454545	-0.333333		0.52381	0.684211		0.6	1		1	0.9		0.857143	1		0.866667	1
		0.714286	0.714286		0.454545				-0.333333					-0.25	-0.6												1		0.777778
		0.375																									0.777778		0.666667
																											0.75
																											0.833333
																											0.857143
																											0.857143
																											1
	n	10	9		9	8		8	9		8	8		9	9		8	8		8	8		8	8		8	15		10	8		8	8
	mean	0.5914	0.548		0.4714	0.3505		0.4413	0.2884		0.3272	0.1918		0.0336	-0.3275		-0.04014	-0.01517		0.4345	0.6519		0.551	0.8151		0.76	0.887		0.793	0.9398		0.8892	0.953
	SEM	0.09288	0.08261		0.06996	0.1162		0.07873	0.1236		0.07292	0.06217		0.09276	0.06933		0.1351	0.05062		0.04317	0.06355		0.01974	0.07245		0.06038	0.02397		0.03232	0.02326		0.04548	0.02298
	p-value	0.7333			0.3746			0.3269			0.1795			0.0066			0.8651			0.0134			0.0034			0.0297			0.0029			0.2309

## Sheet: Fig 1C
Fig 1C
	Satiety																			Hunger
			27°C				29°C				31°C				33°C							27°C				29°C				31°C				33°C
			VT30559>UAS-GtACR2	VT30559>w1118	UAS-GtACR2>w1118		VT30559>UAS-GtACR2	VT30559>w1118	UAS-GtACR2>w1118		VT30559>UAS-GtACR2	VT30559>w1118	UAS-GtACR2>w1118		VT30559>UAS-GtACR2	VT30559>w1118	UAS-GtACR2>w1118					VT30559>UAS-GtACR2	VT30559>w1118	UAS-GtACR2>w1118		VT30559>UAS-GtACR2	VT30559>w1118	UAS-GtACR2>w1118		VT30559>UAS-GtACR2	VT30559>w1118	UAS-GtACR2>w1118		VT30559>UAS-GtACR2	VT30559>w1118	UAS-GtACR2>w1118
		0	-0.14286	-0.05882	-0.047619	0	-0.27273	-0.07692	0.285714	0	0.809524	0.882353	1	0	0.789474	1	0.714286	0			0	-0.09091	0.2	0.2	0	0.818182	0.25	0.444444	0	0.272727	1	0.818182	0	0.333333	1	0.882353	0
			-0.2	-0.05882	-0.142857		-0.38462	0.384615	0.428571		0.428571	0.764706	0.866667		0.833333	0.818182	0.714286					0.076923	0.2	0.333333		0.333333	0.333333	0.25		0.090909	0.6	0.818182		0.333333	0.714286	1
			-0.6	0.1	-0.111111		-0.23077	0.2	0		0.428571	1	1		0.866667	0.647059	0.764706					-0.27273	0.25	0.142857		0.090909	1	0.666667		0.166667	0.666667	0.75		-0.2	0.777778	0.882353
			-0.375	-0.13044	-0.157895		-0.2	0.066667	0.142857		0.466667	0.777778	0.789474		0.5	0.875	1					0.333333	0.333333	0.684211		0.230769	1	0.692308		0.5	0.714286	0.428571		0.6	1	1
			-0.42857	-0.22222	-0.176471		-0.27273	-0.14286	0.333333		0.857143	0.894737	1		0.647059	0.888889	0.529412					0	0.230769	0.0526316		-0.27273	0.454546	0.428571		-0.4	1	0.882353		0.2	0.5	1
			-0.14286	-0.2	-0.0588235		-0.42857	0.2	-0.0909091		0.913044	0.826087	0.5		0.888889	1	1					-0.33333	0.368421	0.5		-0.33333	0.454546	0.294118		0.25	1	0.538462		0.428571	1	0.666667
			-0.25	0.111111	-0.2		-0.6	1	-0.25		0.714286	0.888889	0.5		0.6	0.571429	0.733333					-0.2	0.666667	1		0.4	0.428571	0.555556		0.428571	0.714286	0.666667		-0.33333	1	0.714286
			-0.46667	0	-0.0526316		-0.47368	0.454545	-0.166667		0.5	0.571429	0.636364		0.684211	0.764706	0.875					0	0.4	0.52		0.25	0.733333	0.75		0.333333	1	0.636364		0	1	0.75
			-0.04762	0.375	0.217391		-0.1		0.538462		-0.42857		0.473684		0.6	1	0.866667					0.142857	0.428571	0.473684				0.714286		0		0.809524
			-0.04762	0.6	0.473684		0.083333		0.4		0.111111		0.5		0.538462	0.888889	0.8							0.333333						0.454545		0.666667
			-0.875		-0.0909091		0		0.444444		0.238095				0.571429	0.647059	0.8							0.6								0.894737
					-0.3				0.454545		0.230769				0.666667	0.75	0.7															0.875
									0.5						0.75	1	1
															0.529412	0.875	0.9
															0.5	1	0.9
															0.7	0.714286	1
															0.894737	1	0.875
															0.666667	1	0.888889
															0.5	1
	n		11	10	12		11	8	13		12	8	10		19	19	18					9	9	11		8	8	9		10	8	12		8	8	8
	mean		-0.3251	0.05158	-0.05394		-0.2618	0.2608	0.2323		0.4391	0.8257	0.7266		0.6698	0.8653	0.8368					-0.03821	0.342	0.44		0.1896	0.5818	0.5329		0.2097	0.8369	0.7321		0.1702	0.874	0.862
	SEM		0.07704	0.08231	0.05982		0.06187	0.1283	0.07586		0.1088	0.04492	0.07257		0.03103	0.03318	0.0304					0.07052	0.04975	0.08139		0.1311	0.1035	0.06232		0.08464	0.0629	0.04246		0.1138	0.06735	0.04827
	p-value		0.0032				0.0002				0.0119				< 0.0001							0.0002				0.0244				< 0.0001				< 0.0001

## Sheet: Fig 1D
Fig 1D
	Satiety																			Hunger
			27°C				29°C				31°C				33°C							27°C				29°C				31°C				33°C
			VT30559>UAS-cschrimson	VT30559>w1118	UAS-cschrimson>w1118		VT30559>UAS-cschrimson	VT30559>w1118	UAS-cschrimson>w1118		VT30559>UAS-cschrimson	VT30559>w1118	UAS-cschrimson>w1118		VT30559>UAS-cschrimson	VT30559>w1118	UAS-cschrimson>w1118					VT30559>UAS-cschrimson	VT30559>w1118	UAS-cschrimson>w1118		VT30559>UAS-cschrimson	VT30559>w1118	UAS-cschrimson>w1118		VT30559>UAS-cschrimson	VT30559>w1118	UAS-cschrimson>w1118		VT30559>UAS-cschrimson	VT30559>w1118	UAS-cschrimson>w1118
		0	0.125	0.230769	0.52941	0	0.6	0	0.25	0	0.538462	0.466667	0.473684	0	0.75	0.578947	0.6	0			0	0.4	0.384615	0.176471	0	0.833333	0.555556	0.375	0	1	0.866667	0.75	0	1	0.866667	0.857143	0
			0.529412	-0.22222	0.38462		0.5	0.411765	0.29412		0.733333	0.6	0.764706		0.714286	0.777778	0.2					0.428571	0.125	0.5		0.714286	0.764706	0.75		0.733333	0.875	0.8		1	0.846154	0.857143
			0.384615	-0.23077	0.33333		0.384615	-0.13044	0.17647		0.733333	0.294118	0.666667		0.875	0.866667	1					0.230769	0.538462	0.176471		0.888889	0.714286	0.684211		0.733333	0.625	0.882353		0.882353	0.866667	0.857143
			0.5	0.285714	-0.1765		0.5	-0.1	0.33333		0.833333	0.789474	0.6		0.692308	1	0.75					0.454545	0.230769	0.125		0.733333	0.636364	0.619048		1	0.75	0.789474		0.894737	1	1
			0.333333	0	-0.0667		0.272727	0.2	0		0.833333	0.764706	0.5		0.764706	0.882353	0.454545					0.75	0.333333	0.2		1	0.764706	0.466667		1	0.75	0.888889		0.777778	1	0.866667
			0.333333	-0.07692	-0.0909		0.636364	0.125	0.28		0.571429	0.333333	0.555556		0.75	0.789474	0.75					0.384615	0.272727	0.066667		0.692308	0.733333	0.75		0.684211	0.733333	0.764706		1	1	0.875
			0.25	0.375	-0.2		0.333333	0.4	0.41176		0.8	0.428571	0.571429		0.833333	0.714286	0.6					0.555556	0.272727	0.285714		0.75	0.764706	0.75		1	0.625	0.6		1	0.846154	0.818182
			0.647059	-0.06667	0		0.428571	0.222222	0.09091		1	0.777778	0.411765		1	0.692308	0.444444					0.538462	0.272727	0.142857		0.846154	0.666667	0.571429		1	0.5	0.692308		1	0.6	0.888889
					0.2							0.7	0.6		0.833333	0.882353	0.866667					0.428571				0.846154	0.666667	0.6			0.833333			1	0.833333
					0.052632							0.529412	0.866667				0.555556														0.333333			0.846154	0.692308
													0.692308				0.857143
	n		8	8	10		8	8	8		8	10	11		9	9	11					9	8	8		9	9	9		8	10	8		10	10	8
	mean		0.3878	0.03686	0.09659		0.457	0.1411	0.2296		0.7554	0.5684	0.6093		0.8014	0.7982	0.6435					0.4635	0.3038	0.2091		0.8116	0.6963	0.6185		0.8939	0.6892	0.771		0.9401	0.8551	0.8775
	SEM		0.05884	0.08212	0.07977		0.04464	0.07348	0.0474		0.05275	0.05883	0.03982		0.03185	0.0419	0.06933					0.0476	0.04282	0.04714		0.0329	0.02383	0.04427		0.05207	0.05445	0.03365		0.02627	0.04156	0.01891
	p-value		0.0092				0.0023				0.049				0.0683							0.0025				0.0024				0.0232				0.1536

## Sheet: Fig 1E
Fig 1E
	Satiety																			Hunger
			27°C				29°C				31°C				33°C							27°C				29°C				31°C				33°C
			VT44966>UAS-GtACR2	VT44966>w1118	UAS-GtACR2>w1118		VT44966>UAS-GtACR2	VT44966>w1118	UAS-GtACR2>w1118		VT44966>UAS-GtACR2	VT44966>w1118	UAS-GtACR2>w1118		VT44966>UAS-GtACR2	VT44966>w1118	UAS-GtACR2>w1118					VT44966>UAS-GtACR2	VT44966>w1118	UAS-GtACR2>w1118		VT44966>UAS-GtACR2	VT44966>w1118	UAS-GtACR2>w1118		VT44966>UAS-GtACR2	VT44966>w1118	UAS-GtACR2>w1118		VT44966>UAS-GtACR2	VT44966>w1118	UAS-GtACR2>w1118
		0	-0.46667	0	0.285714	0	0.142857	0.428571	-0.6	0	0.428571	0.666667	1	0	0.571429	1	0.7	0			0	0.529412	0.375	0.2	0	0.5	0.769231	1	0	0.857143	0.833333	0.8	0	0.538462	1	1	0
			-0.6	-0.14286	0.166667		-0.33333	0.25	0.692308		-0.17647	0.5	0.866667		0.384615	0.6	0.714286					0.411765	0.230769	0.333333		0.714286	0.333333	0.7		0.428571	0.5	0.555556		1	1	0.714286
			-0.6	-0.4	0.090909		-0.33333	0.428571	0.2		0.066667	0.538462	1		0.714286	0.571429	0.894737					0.058824	0.058824	-0.26316		0.428571	0.333333	0.285714		0.75	0.8	0.904762		0.857143	0.619048	0.8
			-0.33333	0.2	-0.23077		-0.2	0.142857	0.6		0.384615	0.882353	0.789474		0.5	0.666667	0.866667					0.444444	0.5	0.142857		0.428571	0.368421	0.578947		0.571429	0.333333	0.625		0.666667	0.555556	0.818182
			-0.73333	0	0.333333		-0.2	0.285714	-0.38462		0.142857	0.636364	0.5		0.230769	0.857143	0.875					0.5	0	0.052632		0.333333	0.6	0.789474		0.538462	0.571429	0.733333		0.846154	0.888889	0.714286
			-0.85714	-0.17647	0.166667		-0.53846	0.2	0.066667		-0.05882	0.6	1		0.6	0.833333	1					0.176471	0.285714	0.5		0.733333	0.466667	0.75		0.875	0.571429	0.619048		0.454545	0.538462	0.692308
			-0.57143	-0.33333	-0.38462		-0.27273	0.176471	0.571429		0.230769	0.647059	0.6		0.142857	1	0.466667					0.428571	0.5	0.5		0.733333	0.826087	0.538462		1	0.866667	0.888889		1	0.714286	0.818182
			-0.57143	0.125	0.076923		-0.5	0.333333	0.444444		0.230769	0.846154	0.777778		-0.2	0.666667	1					0.555556	0.411765	0.4		0.647059	0.411765	0.6		0.714286	0.857143	0.368421		0.846154	0.538462	0.777778
			-0.07692	0.125	0.111111		0.111111	0.428571	0.333333		0.5	0.857143	0.692308											0.473684		0.625	0.6			0.866667	0.894737	0.733333			0.857143
			-0.625	0.142857	0.230769		-0.22222	0.2	0.238095		0.466667	0.866667	0.571429													0.714286	0.6				0.75	0.857143
					0.285714		-0.1579		0.333333		0.333333																				0.647059	0.833333
					-0.18182		-0.125																									0.866667
					0.142857
	n		10	10	13		12	10	11		11	10	10		8	8	8					8	8	9		10	10	8		9	11	12		8	9	8
	mean		-0.5435	-0.04598	0.08411		-0.2191	0.2874	0.2268		0.2317	0.7041	0.7798		0.368	0.7744	0.8147					0.3881	0.2953	0.2599		0.5858	0.5309	0.6553		0.7335	0.6932	0.7321		0.7761	0.7458	0.7919
	SEM		0.06805	0.0661	0.06057		0.05924	0.03524	0.1217		0.06646	0.04606	0.05914		0.1056	0.06079	0.0635					0.06255	0.06696	0.08497		0.04742	0.05588	0.07403		0.06258	0.05481	0.04693		0.07177	0.06469	0.03457
	p-value		< 0.0001				0.0002				< 0.0001				0.001							0.4572				0.3521				0.8352				0.855

## Sheet: Fig 1F
Fig 1F
	Satiety																			Hunger
			27°C				29°C				31°C				33°C							27°C				29°C				31°C				33°C
			VT49246>UAS-GtACR2	VT49246>w1118	UAS-GtACR2>w1118		VT49246>UAS-GtACR2	VT49246>w1118	UAS-GtACR2>w1118		VT49246>UAS-GtACR2	VT49246>w1118	UAS-GtACR2>w1118		VT49246>UAS-GtACR2	VT49246>w1118	UAS-GtACR2>w1118					VT49246>UAS-GtACR2	VT49246>w1118	UAS-GtACR2>w1118		VT49246>UAS-GtACR2	VT49246>w1118	UAS-GtACR2>w1118		VT49246>UAS-GtACR2	VT49246>w1118	UAS-GtACR2>w1118		VT49246>UAS-GtACR2	VT49246>w1118	UAS-GtACR2>w1118
		0	-0.88889	0.294118	0.529412	0	0.125	0.375	0.692308	0	0.2	0.636364	0.666667	0	0.647059	0.846154	0.75	0			0	0.166667	0.384615	0.125	0	0.285714	0.285714	0.384615	0	0.230769	0.090909	0.529412	0	0.882353	0.764706	0.75	0
			-0.76471	0.333333	0.285714		-0.23077	0.25	0.384615		0.714286	0.538462	0.636364		0.733333	0.733333	1					0.333333	0.142857	0.375		0.428571	0.333333	0.384615		0.285714	0.692308	0.555556		0.777778	0.7	0.904762
			-0.44444	0.25	0.066667		0.285714	0	0.714286		0.428571	0.2	0.714286		0.684211	1	0.894737					0.466667	0.333333	0.5		0.384615	0.333333	0.272727		0.866667	0.384615	0.846154		0.875	0.777778	0.882353
			-0.75	0.125	0.333333		0.066667	0.25	0.411765		0.5	0.333333	0.714286		0.647059	0.692308	0.888889					0.176471	0.285714	0.294118		0.333333	0.125	0.384615		0.75	0.571429	0.833333		0.882353	1	0.684211
			-0.375	0.230769	0.058824		-0.66667	0.166667	0.25		-0.07692	0.333333	0.733333		0.428571	1	0.666667					0.384615	0.285714	0		0.692308	0.454546	0.333333		0.375	0.875	0.272727		1	0.733333	0.578947
			-0.4	0.2	0.222222		0.466667	0	0.2		0	0.555556	0.6		0.5	1	0.75					0.285714	0.529412	0.333333		0.333333	0.4	0.428571		1	0.4	0.538462		1	0.578947	0.913044
			-0.4	0.294118	-0.41177		-1	0.375	0.454546		0	0.571429	0.777778		0.684211	0.733333	1					0.411765	0.285714	0.166667		0.538462	0.428571	0.555556		0.571429	0.272727	0.571429		0.888889	0.809524	0.714286
			-0.22222	0.555556	-0.6		-0.66667	0.428571	0.176471		0.272727	0.857143	0.692308		0.692308	0.714286	0.882353					0.333333	0.473684	0.454545		0.454546	0.166667	0.285714		0.529412	0.571429	0.857143		0.894737	0.866667	0.866667
			-0.61905	-0.44444	-0.42857		-0.16667	0.6	0.066667		0.166667	0.714286	0.571429									0.272727	0.466667	0.5		0.625	0.857143	0.333333		0.692308	0.571429	0.6		0.466667
			-0.6	-0.29412	-0.2		0.230769	0.230769	0.444444		-0.42857	1										0.272727		0.4		0.473684	0.666667	0.684211		0.571429	1	0.733333
			-1	-0.17647	-0.17647		0.166667	0.333333	0.333333		0.25											0.294118		0.473684		0.75	0.473684	0.727273		0.75	0.857143	0.857143
			-0.47368	-0.26316	-0.14286		-0.17647		0.238095		0.2											0.230769				0.333333	0.5	0.625		0.857143	0.866667	0.833333
			-0.9	-0.33333	-0.25		-0.2		0.333333		0.529412											0.466667								0.733333	1	0.866667
			-0.625	0	0																	0.176471								1
			-0.86667	-0.375	-0.4
			-0.78947	-0.5	-0.33333
			-0.375	-0.28571	0.111111
			-0.125	0.066667	0.230769
					-0.18182
					0.142857
	n		18	18	20		13	11	13		13	10	9		8	8	8					14	9	11		12	12	12		14	13	13		9	8	8
	mean		-0.59	-0.01793	-0.0572		-0.1358	0.2736	0.3615		0.212	0.574	0.6785		0.6271	0.8399	0.8541					0.3051	0.3542	0.3293		0.4694	0.4187	0.45		0.6581	0.6272	0.6842		0.852	0.7789	0.7868
	SEM		0.05938	0.0752	0.06732		0.1188	0.05383	0.05244		0.08298	0.07764	0.0221		0.03742	0.0495	0.04289					0.02692	0.04044	0.05043		0.04402	0.0582	0.04543		0.0652	0.07954	0.05171		0.05315	0.04351	0.04345
	p-value		< 0.0001				0.0003				0.0002				0.0019							0.3912				0.7685				0.8361				0.4902

## Sheet: Fig 1G
Fig 1G
	Satiety																			Hunger
			27°C				29°C				31°C				33°C							27°C				29°C				31°C				33°C
			VT30604>UAS-GtACR2	VT30604>w1118	UAS-GtACR2>w1118		VT30604>UAS-GtACR2	VT30604>w1118	UAS-GtACR2>w1118		VT30604>UAS-GtACR2	VT30604>w1118	UAS-GtACR2>w1118		VT30604>UAS-GtACR2	VT30604>w1118	UAS-GtACR2>w1118					VT30604>UAS-GtACR2	VT30604>w1118	UAS-GtACR2>w1118		VT30604>UAS-GtACR2	VT30604>w1118	UAS-GtACR2>w1118		VT30604>UAS-GtACR2	VT30604>w1118	UAS-GtACR2>w1118		VT30604>UAS-GtACR2	VT30604>w1118	UAS-GtACR2>w1118
		0	-0.46667	-0.3	0	0	0.176471	0.888889	0.294118	0	0	0.4	0.833333	0	0.6	0.875	0.894737	0			0	-0.33333	0.444444	0.538462	0	0.2	0.6	0.538462	0	0.25	1	0.866667	0	0.375	0.866667	0.818182	0
			-0.84615	-0.22222	0.625		0.066667	0.714286	0.866667		0.428571	0.882353	0.733333		0.833333	0.875	0.866667					-0.33333	0.411765	0.714286		0.333333	0.2	0.571429		0.538462	0.714286	0.833333		0.333333	0.714286	0.846154
			-1	0.411765	-0.06667		0.222222	0.5	0.625		0.285714	0.571429	0.666667		1	0.625	1					0.384615	0.444444	0.666667		0.090909	0.5	0.636364		0.5	0.846154	0.846154		0.818182	0.5	0.6
			-0.07692	-0.26316	0		0.066667	0.75	0.733333		0.125	0.6	0.466667		0.6	1	0.888889					0.538462	0.294118	0.6		0.285714	0.25	0.142857		0.454546	0.6	0.636364		0.5	0.777778	0.733333
			-0.2	0	0.076923		0.076923	0.6	0.6		0.066667	0.666667	0.692308		0.111111	0.777778	1					-0.16667	0.333333	0.571429		0.230769	0.538462	1		0.5	0.666667	0.846154		0.5	0.75	0.466667
			-0.66667	0.066667	0.25		0.263158	0.875	0.875		-0.09091	0.692308	0.538462		0.333333	0.666667	0.764706					0.5	0.529412	0.375		0.384615	0.5	0.272727		0.466667	0.764706	0.555556		0.75	1	0.6
			-1	-0.07692	0		0	0.428571	0.833333		0.157895	0.8	1		0.538462	1	0.733333					-0.06667	0.2	0.375		0.066667	0.272727	0.818182		0.571429	0.818182	0.714286		0.333333	0.866667	0.8
			-0.45455	0.384615	-0.07692		0.2	0.866667	0.714286		0.571429	0.846154	0.647059		0.5	1	0.857143					0.166667	0.2	0.52		-0.07692	0.384615	0.818182		0.789474	0.6	1		0	1	1
			-0.11111	0.1	0.217391		-0.14286	0.375	-0.06667		0.222222	0.75	0.5		0.272727							-0.44444	0.375	0.473684			0.666667			0.733333	0.692308	0.75		0.538462	1	1
			-0.4	0.428571	0.473684		0	0.384615	0.166667		0.416667	0.368421	0.636364									-0.375	0.538462	0.333333						0.571429	0.888889	0.875		0.8	0.75	0.857143
			-0.11111		-0.09091		-0.71429	0.454545	0.125				0.473684									-0.23077	0.529412	0.6						0.6	0.866667	0.875		0.6	0.857143	1
					-0.3		-1	-0.2	-0.73333				0.5									-0.1579	0.454545							0.857143	0.764706	0.764706		0.818182	0.857143	0.875
							0.222222	-0.25	-0.6																					0.666667	0.285714	0.809524		0.692308	1	0.882353
							0.2	0.238095	0.4																					0.714286	0.888889	0.666667		0.636364	1	0.8
								0.333333	0.444444																					0.666667	0.733333	0.894737		0.714286
								0.882353	0.454545																					0.44	0.9	0.875		0.666667
									0.5																					0
																														0.454545
																														0.217391
	n		11	10	12		14	16	17		10	10	12		9	8	8					12	12	11		8	9	8		19	16	16		16	14	14
	mean		-0.4848	0.05293	0.09237		-0.02592	0.4901	0.3666		0.2183	0.6577	0.6407		0.5321	0.8524	0.8757					-0.0432	0.3962	0.5244		0.1894	0.4347	0.5998		0.5259	0.7519	0.8006		0.5673	0.8528	0.8056
	SEM		0.1057	0.08833	0.07472		0.09987	0.08837	0.1146		0.06595	0.05547	0.04658		0.09159	0.05314	0.03393					0.1017	0.03436	0.0374		0.05438	0.05507	0.1015		0.04768	0.04202	0.02822		0.0557	0.03917	0.04279
	p-value		< 0.0001				0.0034				< 0.0001				0.0019							< 0.0001				0.0027				< 0.0001				0.0002

## Sheet: Fig 1H
Fig 1H
	Timescape																	ΔF/F0
		Seconds				satiety							hunger						satiety	Hunger
		0.487	-0.01164	0.066056	-0.13013	0.02234	-0.34134	-0.05517	-0.02927	0.009007	0.015999	0.057859	-0.0312	-0.00735	-0.00867	0.026791			0.671275	0.432777
		0.974	-0.06267	0.09835	-0.0889	0.008175	-0.3653	0.029909	-0.1337	0.004931	-0.03036	0.108382	-0.04347	-0.01399	0.021947	0.040967			0.622806	0.475467
		1.461	-0.03269	0.143054	-0.16619	0.014362	-0.22015	0.005181	-0.04874	-0.06254	0.005823	0.056739	0.022855	0.014152	-0.00334	0.077642			1.05866	0.279493
		1.948	0.01616	0.036692	-0.06701	0.016995	-0.39332	0.046275	-0.11936	-0.04802	-0.01673	-0.02472	0.044632	-0.01429	0.030228	0.066384			0.889878	0.477689
		2.435	0.041569	-0.00581	-0.08092	-0.01592	-0.05422	0.03831	-0.07751	0.113994	0.002871	0.010363	-0.04917	-0.01474	0.000849	0.028803			1.39255	0.37065
		2.922	0.001574	0.015712	-0.08495	-0.01765	-0.21523	0.023806	-0.19221	0.20508	0.023977	0.00773	0.121351	-0.01629	0.017981	0.110001			0.89099	0.0929
		3.409	0.04807	-0.0396	-0.06325	0.018759	-0.0514	0.048375	0.190135	-0.0212	0.008461	0.033067	0.120384	-0.01232	0.021503	0.031598			1.01091	0.049223
		3.896	0.041996	-0.08095	0.029431	0.019707	-0.16411	-0.00988	0.025263	-0.15472	0.015434	-0.00399	0.105562	-0.00757	0.007543	0.009329
		4.383	0.043109	-0.07188	-0.01465	0.027579	0.04618	-0.01539	0.023423	-0.06519	0.041063	-0.09752	0.153736	0.006326	-0.06556	0.03037		n	7	7
		4.87	0.041055	-0.06251	0.009253	0.029054	0.026231	0.013543	-0.11026	-0.01494	0.010409	-0.00962	0.089826	-0.0052	-0.0384	0.023489		mean	0.9339	0.3112
		5.357	0.039815	0.003284	0.011951	0.035715	-0.07874	-0.00342	0.153615	0.233938	0.023537	-0.03226	0.051372	-0.00856	-0.02209	0.050243		SEM	0.09776	0.06731
		5.844	-0.0258	-0.02599	-0.02016	-0.01955	0.125096	0.029314	-0.00787	-0.06232	0.046968	-0.07585	0.003896	0.001462	-0.02736	0.004138		p-value	0.0002
		6.331	0.021379	0.082583	0.044517	-0.0543	-0.02043	0.009818	-0.10677	-0.07349	0.021213	-0.04204	-0.02819	-0.01491	-0.02399	-0.02742
		6.818	-0.00531	0.114117	0.057742	-0.00225	0.281641	0.011244	0.0396	-0.09245	0.024982	-0.03529	-0.03082	0.004276	0.009288	-0.04144
		7.305	-0.07149	0.05487	0.027189	-0.01291	0.082877	-0.05731	-0.0253	-0.04958	-0.0193	-0.04282	-0.05599	-0.00022	0.016268	-0.16085
		7.792	-0.03598	0.078539	0.076058	-0.02023	0.378715	-0.01856	-0.02443	0.300497	-0.00762	0.008608	-0.16697	0.020942	-0.00474	-0.10658
		8.279	-0.03008	0.095327	0.0479	-0.00636	0.134075	-0.0667	-0.12895	0.008497	-0.04129	0.022381	-0.16563	-0.00227	-0.00664	-0.16569
		8.766	-0.08081	-0.14752	0.087116	0.008649	0.343003	-0.02894	-0.14862	-0.08153	-0.04826	-0.0118	-0.07766	-0.00056	0.016934	-0.10043
		9.253	-0.03611	-0.1672	0.135604	-0.01199	0.162675	-0.01071	0.189941	-0.08226	-0.01842	0.04463	-0.0449	0.048719	0.005132	0.032597
		9.74	0.09786	-0.18713	0.189413	-0.04016	0.323734	0.010293	0.531018	-0.06771	-0.05875	0.026135	-0.01963	0.022399	0.053102	0.07007
		10.227	0.247059	-0.06678	0.066026	0.245527	0.975438	0.213303	0.981459	0.018323	0.330837	-0.0714	0.319257	0.217501	0.091016	-0.03223
		10.714	0.488866	0.751699	0.193669	0.690218	1.61125	0.377636	0.965573	1.00932	0.457288	0.198318	0.519526	0.392704	0.14714	-0.15442
		11.201	0.682379	0.495661	0.239384	0.852691	1.48903	0.604621	1.02273	0.526993	0.470479	0.126333	0.483651	0.350508	0.128295	-0.20829
		11.688	0.699147	0.631146	0.279702	0.922489	1.44323	0.634777	1.15234	0.249804	0.485869	0.132054	0.319526	0.389099	0.070996	-0.17208
		12.175	0.626558	0.572864	0.338565	0.817148	1.22121	0.72156	1.19166	0.198566	0.47852	0.158692	0.482308	0.366285	0.027055	-0.1132
		12.662	0.717198	0.662662	0.366457	0.886287	1.19804	0.734201	0.887109	0.179206	0.487628	0.214634	0.583436	0.354656	0.017981	-0.0109
		13.149	0.631092	0.613914	0.449336	0.899267	0.926989	0.853082	0.800701	0.073819	0.454838	0.276992	0.371379	0.352903	0.073408	-0.02314
		13.636	0.664243	0.610092	0.449526	0.9242	1.35975	0.916208	1.02544	0.019014	0.448682	0.257952	0.738163	0.371445	-0.11578	-0.11039
		14.123	0.62613	0.54081	0.486348	0.772363	0.714454	0.914187	1.05295	0.134082	0.439134	0.305902	0.67342	0.334039	-0.17952	-0.08801
		14.61	0.600551	0.522279	0.581463	0.839501	1.01284	0.914187	1.0453	0.166142	0.41652	0.228256	0.644983	0.347891	-0.15226	-0.14516
		15.097	0.625189	0.511484	0.601338	0.853165	1.47329	0.857283	1.21646	0.228043	0.407914	0.261251	0.615606	0.370606	-0.19544	-0.07804
		15.584	0.639048	0.307143	0.641086	0.817622	1.52459	0.807036	1.0204	0.242963	0.372485	0.327485	0.599145	0.307794	-0.21521	-0.07691
		16.071	0.546227	0.238232	0.712413	0.818649	1.35244	0.812306	0.585749	0.191652	0.393654	0.274571	0.552743	0.23597	-0.19884	-0.10458
		16.558	0.551445	0.182917	0.756379	0.830602	1.62812	0.842938	0.657335	0.269928	0.372925	0.255379	0.566411	0.297473	-0.18964	-0.21212
		17.045	0.543618	0.203563	0.837548	0.828285	1.57955	0.912325	0.800895	0.237031	0.35163	0.2377	0.509027	0.310041	-0.19602	-0.17515
		17.532	0.501399	0.262105	0.903327	0.825468	1.40502	0.743989	0.854851	0.268291	0.354394	0.236278	0.485315	0.286535	-0.20706	-0.15592
		18.019	0.538527	0.262105	0.852064	0.799771	1.49768	0.645872	0.855723	0.268109	0.326063	0.249567	0.425863	0.175108	-0.20864	-0.1243
		18.506	0.467008	0.25999	0.880071	0.789213	1.39345	0.55901	1.13335	0.309267	0.290006	0.202798	0.3177	0.246414	-0.22222	-0.16511
		18.993	0.504692	0.134651	0.99791	0.784316	0.750797	0.655343	0.714197	0.382449	0.307093	0.231253	0.374977	0.244883	-0.21883	-0.12849
		19.48	0.51637	0.07904	1.06167	0.764201	1.08888	0.534758	0.313837	0.776561	0.224174	0.205129	0.3927	0.235673	-0.21689	-0.14585
		19.967	0.463971	0.092674	1.11126	0.742164	0.874126	0.691879	0.595532	0.673975	0.259289	0.19638	0.354327	0.206835	-0.19947	-0.15669
		20.454	0.422565	0.190281	1.10446	0.722444	1.03153	0.414093	0.541092	0.278699	0.245155	0.169923	0.348097	0.22197	-0.27143	-0.18996
		20.941	0.41803	0.176981	0.997264	0.681003	0.976345	0.549499	0.164271	0.203515	0.246851	0.080805	0.291169	0.154492	-0.24256	-0.29031
		21.428	0.389414	0.166427	1.01862	0.666074	1.12636	0.468858	0.083772	0.151477	0.233974	0.106505	0.326615	0.226094	-0.25014	-0.29415
		21.915	0.372219	0.254815	1.00456	0.635507	1.063	0.441555	0.268599	0.211594	0.23033	0.09034	0.238859	0.215971	-0.2438	-0.17934
		22.402	0.272639	0.214544	1.01706	0.644801	0.672184	0.414926	0.447807	0.282884	0.218647	0.110834	0.232925	0.112667	-0.25008	-0.06436
		22.889	0.33509	0.199222	0.991944	0.627845	1.07632	0.460695	0.615197	0.579687	0.195844	0.117584	0.082575	0.169923	-0.2451	-0.0696
		23.376	0.327519	0.155705	1.00509	0.583639	0.973445	0.36135	0.695405	0.686639	0.238497	0.156997	0.232388	0.147949	-0.27057	-0.03131
		23.863	0.346083	0.251791	1.02231	0.524058	1.10202	0.328855	0.674771	0.174002	0.158531	0.126	0.200084	0.149455	-0.28885	-0.06915
		24.35	0.366316	0.193843	0.952005	0.599437	0.981995	0.38045	0.594854	0.201878	0.147287	0.205219	0.222184	0.177429	-0.29085	-0.09087
		24.837	0.336074	0.182286	0.999392	0.607677	1.09844	0.4538	0.461853	0.237977	0.167828	0.15842	0.23988	0.091161	-0.31312	-0.02366
		25.324	0.374443	0.169895	0.978606	0.603675	0.96661	0.406643	0.289135	0.411343	0.166509	0.109562	0.250299	0.161183	-0.30198	-0.04613
		25.811	0.32491	0.18863	0.996998	0.588694	0.66091	0.381044	0.141313	0.799669	0.162551	0.081016	0.190632	0.012029	-0.29878	-0.00055
		26.298	0.250524	0.212689	0.969752	0.511367	0.691124	0.340744	0.026135	0.223858	0.146784	0.090461	0.20583	0.171923	-0.31816	-0.01286
		26.785	0.160953	0.216195	0.944101	0.474981	0.681087	0.32941	0.021486	0.175749	0.1177	0.074538	0.084885	0.051805	-0.30474	0.052731
		27.272	0.211855	0.322279	0.970398	0.559417	0.770671	0.33904	0.168242	0.227024	0.151747	0.062884	0.036415	0.145258	-0.28076	-0.10738
		27.759	0.230719	0.27112	0.864871	0.516054	0.871806	0.362816	0.094622	0.594097	0.09584	0.104931	0.245707	0.024942	-0.28882	0.034117
		28.246	0.271954	0.283808	0.925215	0.507681	0.748401	0.405415	0.174539	0.506032	0.089998	0.089432	0.25242	0.138493	-0.28831	-0.03166
		28.733	0.141876	0.259582	0.925709	0.458921	0.851074	0.343914	0.221424	0.08419	0.072221	0.117978	0.194794	-0.00535	-0.27511	0.045006
		29.22	0.241028	0.147933	0.892307	0.386201	0.775412	0.243776	0.291266	0.163449	0.086606	0.082833	-0.19449	0.095581	-0.26467	0.005659
		29.707	0.121215	0.241292	0.865897	0.493754	0.940381	0.348709	0.215902	0.20428	0.124358	0.057223	0.180105	0.017955	-0.28092	-0.17785
		30.194	0.1666	0.379857	0.84682	0.477535	0.796118	0.320019	0.081157	0.657563	0.109094	0.050685	0.201292	0.113407	-0.26321	-0.04665
		30.681	0.126306	0.165889	0.781802	0.45742	0.816068	0.269534	-0.06792	0.293546	0.115313	0.080017	0.259724	-0.0112	-0.26426	-0.1067
		31.168	0.175711	0.189298	0.7864	0.401867	0.472486	0.253643	0.114964	0.172074	0.051993	0.037819	0.213403	0.101828	-0.27996	0.089728
		31.655	0.252834	0.175516	0.773518	0.375354	0.838666	0.181443	0.096365	0.245292	0.072911	-0.02106	0.241572	0.008523	-0.30969	0.054466
		32.142	0.202103	0.169469	0.727765	0.450812	0.634832	0.256298	0.150903	0.535363	0.044141	-0.04982	0.200057	0.138122	-0.30627	-0.0881
		32.629	0.195644	0.199055	0.748931	0.406659	0.496294	0.196659	0.15933	0.331902	0.083276	-0.00807	0.221727	0.041608	-0.32571	-0.10524
		33.116	0.158644	0.220999	0.767513	0.392415	0.686055	0.228123	-0.00767	0.23896	0.020145	0.014783	0.2014	0.086816	-0.29665	0.015826
		33.603	0.06086	0.096755	0.737531	0.323618	0.41584	0.21045	0.010636	0.322622	0.070587	0.016145	0.257603	0.076619	-0.2951	-0.05874
		34.09	0.153553	-0.0097	0.716365	0.380725	0.577202	0.189804	0.080479	0.716261	0.043513	0.001978	0.234724	0.039337	-0.30439	-0.04146
		34.577	0.153254	-0.02695	0.727955	0.411714	0.711276	0.255585	0.048125	0.26316	0.01958	0.035186	0.222882	0.063484	-0.31445	0.058705
		35.064	0.13593	0.014358	0.666318	0.35932	0.617909	0.223487	0.196916	0.163631	0.039367	0.011786	0.173258	-0.07698	-0.29488	0.005229
		35.551	0.083659	0.121555	0.652144	0.356002	0.637606	0.26676	-0.04497	0.320657	0.026176	0.007821	0.057978	0.048892	-0.28843	-0.02446
		36.038	0.12468	0.124338	0.611674	0.309506	0.357429	0.204942	0.009377	0.783075	-0.02169	-0.01346	0.10156	4.94e-06	-0.34738	-0.10368
		36.525	0.045846	0.155761	0.690145	0.384937	0.644517	0.203475	0.063817	0.174839	-0.03551	0.013633	0.021136	0.028621	-0.37651	-0.147
		37.012	0.145426	0.246579	0.64405	0.359162	0.725879	0.239536	0.300856	0.200677	-0.02464	0.024409	0.019847	0.051138	-0.33606	-0.02157
		37.499	0.030319	0.191802	0.625202	0.309901	0.505424	0.194401	-0.10871	0.503121	0.032206	-0.01071	0.079138	0.035855	-0.34392	-0.04836
		37.986	0.081606	0.108107	0.607418	0.252162	0.638312	0.077303	-0.06434	0.394021	-0.03878	-0.0859	-0.02049	0.064298	-0.33133	-0.04075
		38.473	-0.03915	0.13185	0.625924	0.341495	0.500935	0.186475	0.102662	0.137575	-0.04481	-0.09565	0.128199	-0.00735	-0.32632	-0.11421
		38.96	0.053289	0.057207	0.628584	0.282466	0.041262	0.18913	0.128817	0.158791	-0.07402	-0.06861	0.163295	0.094001	-0.32406	0.040921
		39.447	-0.00873	0.092507	0.556193	0.279728	0.102196	0.16254	0.042119	0.587838	0.002871	-0.04767	0.207066	0.065656	-0.31896	-0.02298
		39.934	0.05192	0.080914	0.583781	0.246133	0.479977	0.231016	-0.07122	0.123237	0.001803	-0.04107	0.036979	-0.03133	-0.32774	-0.0064
		40.421	0.07211	0.032741	0.590697	0.28115	0.505979	0.295133	-0.06153	0.080369	0.04923	-0.03056	0.121539	0.060792	-0.30839	0.03702
		40.908	0.088493	0.041682	0.553685	0.256691	0.532108	0.163531	0.104696	0.239542	0.001552	-0.04503	0.163779	0.03109	-0.32933	0.104349
		41.395	0.121215	0.145614	0.559385	0.19574	0.269787	0.149265	-0.08207	0.564876	0.007645	-0.07579	0.233032	0.012202	-0.31185	0.130565
		41.882	-0.05275	0.204267	0.61175	0.269144	0.340002	0.201454	-0.03712	0.117742	0.001552	-0.06035	0.149923	0.076644	-0.34649	0.126926
		42.369	0.036906	0.235876	0.524881	0.253584	0.455664	0.122596	0.034757	0.179206	-0.00862	-0.09828	0.174412	-0.08908	-0.32229	0.03937
		42.856	-0.07782	0.25526	0.517699	0.146979	0.478489	0.22107	0.348419	0.576084	-0.00888	-0.10585	0.117645	0.061113	-0.36578	-0.13817
		43.343	0.026469	0.22009	0.551025	0.250109	0.449056	0.12854	-0.21391	0.19984	0.005007	-0.10966	0.080561	0.028251	-0.33558	0.065033
		43.83	-0.07696	0.18978	0.494328	0.213301	0.526458	0.132741	0.077476	0.187431	-0.01993	-0.0898	-0.05327	0.018177	-0.33602	0.003555
		44.317	0.013679	0.167929	0.463624	0.129076	0.535084	0.16896	0.167467	0.370185	-0.04506	-0.03728	0.110073	0.06857	-0.34164	0.005597
		44.804	-0.12414	0.116491	0.491402	0.218778	0.491376	0.161986	-0.25885	0.549701	-0.0362	0.008154	0.124036	-0.06424	-0.33932	-0.09176
		45.291	0.026469	0.030199	0.46921	0.213538	0.554504	0.185168	-0.00147	0.119671	-0.00994	-0.03411	0.125728	0.03983	-0.34643	-0.05012
		45.778	-0.16157	0.108552	0.471072	0.164541	0.264592	0.155328	0.235566	0.213778	-0.03677	-0.08305	0.101641	0.034868	-0.33964	0.005106
		46.265	0.06441	0.016028	0.453022	0.254927	0.415487	0.202009	0.05878	0.596135	0.01022	-0.15567	0.156152	-0.04501	-0.35211	0.113318
		46.752	0.050936	0.006252	0.471984	0.213064	0.526988	0.1881	0.128429	0.03226	0.008524	-0.13394	0.11923	0.036324	-0.34443	0.102322
		47.239	-0.00382	0.156781	0.455986	0.169596	0.290266	0.175261	-0.15675	0.055987	-0.01987	-0.12592	0.038886	0.033115	-0.32568	0.129705
		47.726	0.02001	0.17648	0.466664	0.225096	0.465929	0.237673	0.003565	0.510726	0.010848	-0.14187	0.03032	0.047163	-0.31762	0.081681
		48.213	-0.03791	0.183344	0.46047	0.195187	0.510368	0.108568	0.189941	-0.00715	-0.03777	-0.06961	-0.00765	0.032917	-0.32797	0.048907
		48.7	0.033056	0.230515	0.401341	0.171333	0.438009	0.141895	0.015286	0.045179	-0.01453	-0.03998	-0.03037	-0.05849	-0.34116	0.076536
		49.187	-0.08658	0.134021	0.377135	0.208773	0.39579	0.143202	0.120777	0.510544	-0.02276	-0.04591	0.00344	0.030868	-0.36347	0.100694
		49.674	-0.04325	0.159638	0.387509	0.142714	0.355311	0.130205	-0.15143	0.039138	-0.03017	-0.04854	-0.03867	0.028102	-0.35182	-0.00644
		50.161	-0.04505	0.144093	0.375463	0.22823	-0.10519	0.168168	0.08416	0.022944	-0.06579	-0.10391	-0.06415	-0.08535	-0.34326	0.045467
		50.648	-0.07752	0.110519	0.387623	0.184761	-0.04925	0.168881	-0.17535	0.400608	-0.08193	-0.14181	-0.07196	-0.01232	-0.34592	0.083324
		51.135	-0.03449	0.110778	0.359275	0.082632	0.061061	0.175459	0.109927	0.107153	-0.05216	-0.15628	0.037624	0.001338	-0.32235	0.128722
		51.622	-0.06982	0.187406	0.394501	0.198031	-0.02058	0.215958	-0.047	0.142051	-0.07201	-0.12837	-0.01546	-0.10303	-0.30639	0.053207
		52.109	-0.01152	0.181878	0.363493	0.162487	0.205853	0.178827	0.009571	0.558253	-0.06673	-0.17659	0.006421	-0.00091	-0.32724	0.047018
		52.596	-0.07658	0.082286	0.356501	0.197293	0.279699	0.139319	0.080382	0.177496	-0.08476	-0.15343	-0.0345	0.032374	-0.32667	0.038709
		53.083	0.13362	0.191042	0.364329	0.185235	0.415361	0.043501	-0.0379	0.21647	-0.06522	-0.16391	0.02358	-0.12159	-0.32819	-0.00589
		53.57	0.0032	0.217419	0.381923	0.121572	0.089888	0.137853	0.180835	0.676486	-0.02898	-0.19469	0.052285	0.028028	-0.31474	0.032597
		54.057	0.01338	0.2325	0.31033	0.212406	0.29299	0.077461	0.031947	0.281428	-0.03972	-0.12952	0.01206	0.004474	-0.30217	0.041335
		54.544	0.045461	0.228029	0.316942	0.15393	0.323003	0.111025	0.28807	0.37921	-0.08916	-0.09456	0.015631	-0.07431	-0.3353	0.0175
		55.031	-0.03915	0.129124	0.300678	0.205719	0.543911	0.128105	0.041828	0.648938	-0.0242	-0.11693	-0.04194	0.001091	-0.3154	-0.0142
		55.518	0.018214	0.166594	0.334537	0.174546	0.147719	0.099256	0.077088	0.30792	-0.04299	-0.13179	-0.04081	0.003264	-0.33006	-0.06583
		56.005	0.021079	0.156503	0.350725	0.155115	0.24787	0.083643	0.000465	0.613639	-0.06968	-0.20502	-0.08109	-0.06303	-0.31594	-0.12123
		56.492	0.075831	0.105955	0.361289	0.178126	0.367669	0.138725	0.001918	0.353773	-0.02973	-0.16566	-0.01329	0.0183	-0.35335	-0.0709
		56.979	-0.14754	0.077612	0.308012	0.099167	0.413318	0.148394	-0.08555	0.402755	-0.03815	-0.17002	-0.01955	-0.01844	-0.3609	0.083785
		57.466	-0.08646	0.165017	0.302578	0.189316	0.446105	0.093193	0.028945	0.752798	-0.09154	-0.17723	0.036952	-0.0713	-0.34155	0.077104
		57.953	-0.20653	0.154295	0.348863	0.176231	0.452663	0.149107	-0.11791	0.3045	-0.03846	-0.1749	-0.01267	-0.01303	-0.32676	0.123746
		58.44	-0.1134	0.100391	0.258802	0.185656	0.473142	0.090498	0.039116	0.713132	-0.09167	-0.18144	0.054648	-0.01755	-0.33869	0.119231
		58.927	-0.0862	0.200279	0.319603	0.148954	0.566131	0.169356	0.003565	0.356247	-0.11648	-0.14015	0.051936	-0.14453	-0.34484	0.08357
		59.414	-0.12868	0.157096	0.327431	0.078472	0.491629	0.167177	0.019451	0.396496	-0.03827	-0.11466	0.007038	-0.01175	-0.3187	0.126972
		59.901	-0.10173	0.180431	0.294674	0.165199	0.243432	0.251701	0.187713	0.23896	-0.05681	-0.08769	-0.00505	0.008301	-0.34446	0.100587
		60.388	-0.21671	0.234002	0.259068	0.09685	0.34323	0.287207	0.136179	0.247767	-0.03765	-0.08375	-0.06138	-0.11103	-0.32311	0.068396
		60.875	-0.07889	0.141385	0.262678	0.184866	0.423457	0.328697	0.289135	0.633217	-0.01221	-0.18374	-0.02962	-0.02748	-0.32654	0.094029
		61.362	-0.07149	0.283956	0.27214	0.119914	0.351174	0.361429	0.074376	0.267672	-0.04405	-0.22799	-0.04089	0.016597	-0.3227	0.098221
		61.849	-0.19168	0.185366	0.239118	0.168385	0.097656	0.127233	0.07457	0.724849	-0.00994	-0.27909	-0.05534	-0.15362	-0.34434	0.036037
		62.336	-0.03872	0.170396	0.266706	0.135316	-0.17851	0.271396	-0.04923	0.215306	-0.04424	-0.18007	-0.11077	-0.00987	-0.37597	0.013967
		62.823	-0.03791	0.224598	0.245844	0.141529	-0.00479	0.269058	-0.04749	0.410724	-0.02628	-0.14838	-0.07408	-0.01513	-0.3563	0.068028
		63.31	-0.07435	0.289521	0.267542	0.138238	0.029913	0.287128	-0.12663	0.164286	-0.03023	-0.10748	-0.12792	-0.1093	-0.35208	0.103259
		63.797	-0.07324	0.304676	0.216925	0.085002	0.194554	0.154853	0.147609	0.165341	-0.0786	-0.10839	-0.11882	0.021263	-0.34545	0.025317
		64.284	-0.0291	0.315638	0.294864	0.138475	0.324743	0.267077	-0.26689	0.518587	-0.02307	-0.09153	-0.04449	0.019016	-0.33669	0.067935
		64.771	-0.02636	0.311261	0.265984	0.053539	0.054478	0.242706	0.048609	0.182336	-0.0688	-0.12265	0.042403	-0.02029	-0.36252	0.002234
		65.258	-0.20695	0.336136	0.256484	0.147243	0.339043	0.253643	-0.15036	0.56433	-0.00944	-0.09849	-0.10172	-0.03627	-0.32606	-0.04637
		65.745	-0.10917	0.285366	0.252912	0.052012	0.334731	0.158102	-0.01087	0.142888	-0.04098	-0.18682	-0.02314	0.019658	-0.31969	0.183151
		66.232	-0.19883	0.225024	0.235318	0.142872	0.441061	0.212312	-0.15801	0.33696	-0.01723	-0.25723	0.02178	0.006202	-0.35294	0.115622
		66.719	-0.17902	0.16242	0.323935	0.06386	0.283432	0.235335	0.059749	0.157044	-0.0406	-0.23565	-0.01855	-0.13446	-0.34351	0.066277
		67.206	0.058764	0.063514	0.252266	0.136	0.402499	0.168326	-0.03741	0.208428	-0.03262	-0.24234	-0.00258	0.00714	-0.31927	0.0439
		67.693	-0.10861	0.047061	0.23737	0.074681	0.375563	0.181363	0.008021	0.456431	-0.05913	-0.14868	0.019954	-0.0094	-0.33215	-0.04273
		68.18	-0.18107	0.091283	0.179837	0.130577	0.468703	0.170981	0.108765	0.11414	-0.05052	-0.10724	0.097506	-0.13594	-0.31632	0.142115
		68.667	-0.11328	0.235727	0.251544	0.059411	-0.05163	0.193687	-0.02986	0.587583	-0.11428	-0.10851	0.075889	0.014992	-0.31623	0.057246
		69.154	-0.13282	0.296032	0.219965	0.125206	-0.17155	0.161272	0.143444	0.059917	-0.06026	-0.07182	0.050298	0.032917	-0.32962	0.226231
		69.641	-0.10968	0.309888	0.210389	0.077788	-0.1202	0.146412	-0.09912	0.331538	-0.02603	-0.11027	0.058811	-0.05157	-0.30404	-0.00773
		70.128	-0.07448	0.357764	0.263134	0.160433	0.202952	0.110352	0.216386	0.06705	-0.00906	-0.12595	0.024305	-0.06377	-0.3458	0.155522
		70.615	-0.08962	0.201262	0.223917	0.05999	0.149535	0.145857	-0.06037	0.121782	-0.01566	-0.18253	0.004138	0.019905	-0.31915	-0.08161
		71.102	-0.29139	0.287388	0.233304	0.140529	0.302398	0.115781	0.305506	0.229789	-0.00228	-0.1673	0.046055	0.010424	-0.34707	0.156858
		71.589	-0.16927	0.246542	0.241778	0.056304	0.321742	0.163056	0.034854	0.08721	-0.02219	-0.16691	0.00685	-0.13945	-0.34783	0.063697
		72.076	-0.20683	0.143184	0.214721	0.161092	0.384188	0.081424	0.31713	0.514984	-0.01918	-0.13152	0.02409	-0.01232	-0.36087	0.043102
		72.563	-0.15289	0.112207	0.194201	0.057146	0.055487	0.182394	-0.05349	0.082516	-0.00341	-0.15337	-0.03021	-2e-05	-0.3391	0.193487
		73.05	-0.11743	0.178799	0.187399	0.141977	0.311704	0.236643	0.178801	0.545443	-0.06039	-0.18365	-0.04237	-0.10663	-0.33653	0.083508

## Sheet: Fig 1I
Fig 1I
	Timescape																			ΔF/F0
		Seconds				satiety								hunger							satiety	Hunger
		0.487	-0.19869	0.05873	-0.0748	2.24462e-05	-0.00252	0.016754	-0.00843	0.016312	0.148396	0.077701	0.063521	-0.01663	0.022625	-0.17583	-0.21776	0.024689			0.977862	1.01089
		0.974	-0.28382	0.038889	-0.03993	-0.0197751	0.021482	-0.02091	0.065025	-0.01854	0.154147	-0.00163	0.036476	0.04233	0.049808	-0.13209	-0.26062	0.007903			1.27043	0.161681
		1.461	-0.18103	0.020186	-0.0266	0.00545442	-0.01052	-0.01334	-0.04611	-0.05161	0.112487	0.034054	-0.04466	0.05476	0.04533	-0.09762	-0.266	-0.01874			1.99321	0.662129
		1.948	-0.19225	0.000392	-0.01184	0.115486	0.028911	-0.03527	-0.00612	0.033142	0.088478	0.096518	-0.02283	0.004656	-0.01117	-0.08896	-0.24584	-0.06974			1.77046	0.451474
		2.435	-0.11847	0.083596	0.138002	-0.0507059	0.056057	0.04041	0.066009	0.042522	0.057542	0.054282	-0.09324	-0.02378	0.124486	-0.02989	-0.25452	-0.00838			1.39737	0.299432
		2.922	-0.09716	-0.08281	-0.02797	-0.0567664	0.056123	0.029636	-0.01151	-0.0081	-0.03065	-0.02841	0.086218	-0.03372	-0.04554	0.047698	-0.24128	-0.02838			0.975229	1.00518
		3.409	-0.18673	-0.01428	-0.03527	-0.00352405	0.035203	0.016487	-0.00593	0.015714	-0.15303	-0.03186	-0.00081	-0.02936	-0.03747	0.01623	-0.17035	0.020546			0.823656	0.955739
		3.896	-0.1472	0.00108	-0.0532	0.022334	-0.00987	0.010729	0.005387	0.028846	-0.05244	0.036702	-0.01307	0.016882	-0.02034	0.009884	-0.05253	0.015975			0.876202	0.058259
		4.383	-0.17284	-0.04266	-0.04665	0.11176	-0.0129	0.038985	0.001575	0.001793	-0.03255	-0.02424	0.00296	-0.01216	0.025489	0.020976	0.087434	0.011832
		4.87	-0.1011	-0.02066	0.079074	-0.0769231	0.005438	0.002478	-0.02981	-0.08198	-0.06605	-0.0156	0.037828	0.034736	-0.04846	0.137306	-0.04833	0.048117		n	8	8
		5.357	0.0015	0.039008	0.033449	-0.00958452	-0.03512	0.016576	0.008068	-0.01873	0.031692	-0.08864	0.063617	0.026984	-0.05325	0.075607	0.045524	-0.01188		mean	1.261	0.5756
		5.844	0.081192	-0.0811	0.034319	-0.0097192	-0.04681	-0.01254	-0.03182	0.003615	-0.025	-0.03279	0.039857	0.011051	-0.02747	0.073131	0.100744	0.015475		SEM	0.1533	0.1374
		6.331	0.151089	0.010846	-0.00236	-0.0278557	0.0326	-0.06638	-0.0259	0.042114	0.020741	0.027348	-0.02795	-0.01078	0.010335	0.154588	0.126265	-0.02974		p-value	0.005
		6.818	0.25862	-0.0305	-0.0225	0.0162735	0.003856	-0.02094	0.043359	0.032951	-0.01397	-0.01552	-0.03287	-0.07083	0.03205	0.141227	0.166398	0.002618
		7.305	0.295335	-0.00726	0.028289	-0.0286638	-0.04017	-0.01346	-0.02695	0.019167	-0.00437	-0.04929	-0.09575	0.068206	-0.08221	0.016384	0.191368	0.004903
		7.792	0.345138	-0.00103	0.072174	-0.0278557	-0.04518	-0.01331	-0.01721	-0.07616	-0.05497	0.065872	0.005568	0.021696	0.11881	-0.03206	0.209983	-0.00081
		8.279	0.208609	0.007907	0.058375	-0.000426478	-0.01115	-0.00892	0.070805	-0.00778	-0.06233	0.012763	-0.02911	0.010441	0.021166	-0.09278	0.213086	0.051331
		8.766	0.197093	0.041094	-0.04105	-0.0178896	-0.02756	0.023848	-0.0481	0.001141	-0.10416	0.029844	0.022568	0.017379	-0.06893	-0.12166	0.191468	0.025189
		9.253	0.070121	-0.02492	-0.01389	0.0426702	-0.01685	0.006544	-0.0531	0.046654	-0.07537	-0.08909	6.28e-05	-0.04683	-0.04888	-0.08597	0.190117	-0.01795
		9.74	0.070596	0.003498	-0.04764	0.0156899	0.018978	0.002627	0.050761	-0.02107	0.061414	-0.05801	0.001608	-0.06504	-0.00638	0.163822	0.234853	-0.04295
		10.227	0.385859	0.019735	-0.08407	0.191892	0.459991	0.632559	0.006764	0.442684	0.293037	-0.1875	-0.00061	-0.16069	-0.0507	0.424548	-0.10662	-0.17595
		10.714	0.888287	0.121975	-0.03285	1.4992	1.4421	0.693611	0.28592	0.253343	0.532877	-0.0107	0.55428	-0.28286	0.100427	0.659891	0.454056	-0.24409
		11.201	0.784792	0.291725	0.125726	1.64088	1.35254	0.825184	0.318087	0.555898	0.527601	0.102877	0.757402	-0.12215	0.247282	0.594942	0.359855	-0.13209
		11.688	0.831033	0.423477	0.973998	1.31375	1.49571	0.816131	0.297257	0.892548	0.663853	0.126838	0.644685	-0.02825	0.197653	0.637502	0.843398	-0.15131
		12.175	0.560676	0.538042	1.22827	1.21221	1.42156	0.903391	0.422706	0.730666	0.767214	0.105351	0.715773	0.219196	0.175781	0.736293	0.75953	-0.13066
		12.662	0.348878	0.559898	1.28188	1.719	1.27494	0.908496	0.413656	0.9432	0.890636	0.121933	0.585864	0.25556	0.121674	0.901374	0.938325	-0.03195
		13.149	0.398503	0.731995	1.45316	1.55231	1.15651	0.930489	0.523439	0.931727	0.744837	0.067218	0.606919	0.285143	0.301129	1.00718	0.965672	-0.02402
		13.636	0.571183	1.07176	1.62811	1.56484	1.09814	0.900245	0.543925	0.794859	0.87904	0.112579	0.628458	0.328422	0.29889	1.0223	1.00878	0.030046
		14.123	0.678447	1.38013	1.60384	1.67568	0.920623	0.975128	0.652134	0.907991	0.954957	0.188694	0.663037	0.313031	0.345707	1.08054	0.976031	-0.01924
		14.61	0.665566	1.15861	1.58156	1.6667	0.943256	0.955153	0.4835	0.803233	0.836545	0.139643	0.687473	0.273843	0.259729	1.01451	0.900945	-0.06824
		15.097	0.721869	1.30565	1.8058	1.72375	0.674708	0.884841	0.516922	0.632543	1.03338	0.191407	0.502992	0.260893	0.291703	0.857886	0.927266	-0.00052
		15.584	0.719881	1.35878	1.88627	1.7379	0.740762	0.819099	0.684376	0.780694	0.956608	0.176084	0.503958	0.43672	0.202288	0.84731	0.953938	-0.03717
		16.071	0.924496	1.14899	2.0196	1.75424	0.583138	0.991957	0.864397	0.661553	0.97572	0.030994	0.617641	0.40151	0.294411	0.80083	0.878802	-0.03874
		16.558	0.989882	0.98687	1.94162	1.54212	0.557376	1.00181	0.76718	0.67406	0.930492	0.084581	0.553893	0.375475	0.218484	0.790151	0.853081	0.029403
		17.045	1.02247	0.95814	1.92418	1.71406	0.340204	0.957053	0.835475	0.484664	1.07749	0.038916	0.358208	0.376966	0.228326	0.802945	0.862463	-0.00431
		17.532	1.07658	0.988482	2.18669	1.97066	0.341308	0.967886	0.843542	0.548421	1.08483	0.026219	0.435477	0.492678	0.224941	0.914065	0.768612	0.015903
		18.019	0.87588	0.446257	1.89394	1.64964	0.308495	0.957439	0.807685	0.487029	0.985893	0.010679	0.406308	0.44176	0.214682	0.944037	0.757253	0.034617
		18.506	0.695721	0.641348	1.62566	1.68434	0.271153	0.908259	0.74121	0.418731	0.930644	0.005948	0.420506	0.434777	0.17875	0.999546	0.706937	0.069545
		18.993	0.604039	0.58749	1.89652	1.83361	0.282222	0.833791	0.711059	0.427051	0.822235	-0.02819	0.410655	0.457806	0.234367	1.05753	0.630925	0.091687
		19.48	0.497754	0.516826	1.60657	1.66162	0.263559	0.933249	0.721831	0.462015	0.772566	0.046404	0.433352	0.430347	0.272123	0.988919	0.642084	0.02676
		19.967	0.417855	0.487361	1.25266	1.40816	0.261566	0.92111	0.713764	0.38102	0.756415	0.021965	0.430745	0.457648	0.246189	1.21059	0.519735	0.068688
		20.454	0.386097	0.60489	1.42603	1.21719	0.187374	0.870209	0.638657	0.482189	0.962302	0.127554	0.442818	0.36996	0.388149	1.14533	0.477125	0.003546
		20.941	0.507311	0.383937	1.33105	1.19452	0.20808	0.705394	0.584922	0.463239	0.923736	-0.04766	0.407467	0.387543	0.192394	1.0337	0.447401	0.107901
		21.428	0.58071	0.4409	1.16222	1.4408	0.162287	0.826222	0.663127	0.406659	0.844289	0.014304	0.373082	0.468767	0.23369	1.08312	0.436367	0.021689
		21.915	0.671502	0.343165	1.28005	1.29678	0.073172	0.789953	0.569477	0.383821	1.00326	0.028867	0.274467	0.480993	0.233222	1.01807	0.352874	0.016975
		22.402	0.578573	0.250052	1.18733	1.20354	0.222049	0.769622	0.654569	0.433413	0.899974	0.069019	0.344686	0.466869	0.291079	1.12692	0.236855	0.031403
		22.889	0.496893	0.295447	1.18429	1.19169	0.085724	0.652593	0.71219	0.323951	0.973993	0.111276	0.344589	0.517244	0.218588	1.094	0.370939	0.10433
		23.376	0.411384	0.289023	1.0375	1.21607	0.103613	0.770186	0.723134	0.39263	0.823525	0.060446	0.294267	0.437556	0.183697	0.933514	0.364083	0.052688
		23.863	0.397079	0.228243	0.701518	1.07403	0.09172	0.752081	0.560353	0.255028	0.581711	0.038243	0.406405	0.52434	0.191144	0.974835	0.299256	0.013475
		24.35	0.331426	0.167701	0.996967	1.30069	0.086004	0.562929	0.403646	0.374821	0.928082	0.154011	0.225014	0.479027	0.257333	0.99351	0.284719	0.075259
		24.837	0.355259	0.057687	0.878209	1.10065	0.139555	0.703584	0.387956	0.376752	0.743642	0.035031	0.296585	0.417895	0.209475	0.78979	0.130844	-0.08174
		25.324	0.502592	0.203875	0.730578	1.02213	0.067439	0.649596	0.424624	0.218487	0.711415	0.079502	0.24182	0.47227	0.148858	0.911898	0.31084	0.017046
		25.811	0.456676	0.071365	0.896919	1.00072	0.077158	0.602345	0.533473	0.37841	0.787389	0.057928	0.281711	0.418821	0.110894	0.761984	0.285044	0.023046
		26.298	0.496685	0.127616	0.70531	0.840587	0.058248	0.623952	0.34664	0.346001	0.743945	0.01183	0.318993	0.471456	0.112248	0.791234	0.104297	-0.0016
		26.785	0.604217	0.151795	0.693282	0.959552	-0.05617	0.672034	0.322858	0.174495	0.813542	0.027804	0.245877	0.438958	0.168699	0.611296	-0.02591	-0.06524
		27.272	0.434149	0.158954	0.599264	1.24803	0.06001	0.616294	0.361543	0.329226	0.780291	0.122085	0.228008	0.329032	0.143702	0.643641	0.189191	0.015117
		27.759	0.391024	0.021513	0.57325	0.959238	0.014514	0.499325	0.405663	0.312288	0.879571	0.026849	0.23023	0.398029	0.147087	0.739749	0.174079	-0.01752
		28.246	0.183203	0.185835	0.589287	0.693744	-0.01074	0.612228	0.409155	0.214245	0.889896	-0.03846	0.182516	0.389283	0.197706	0.757496	0.023907	-0.05595
		28.733	0.252209	0.137762	0.549318	0.806424	0.054426	0.615463	0.281296	0.344995	0.724492	-0.05356	0.217577	0.35179	0.201299	0.769155	0.257522	0.037403
		29.22	0.227961	-0.11019	0.256325	0.616574	0.05436	0.584062	0.310045	0.342195	0.910716	0.035031	0.20531	0.164166	0.228587	0.797115	0.184788	0.017546
		29.707	0.195461	-0.06368	0.495798	0.586676	0.017199	0.576404	0.376668	0.239368	0.849413	-0.00877	0.224048	0.327495	0.154586	0.757496	0.019929	-0.05731
		30.194	0.258887	0.12911	0.338843	0.484411	-0.00138	0.411234	0.317325	0.309623	0.824057	-0.04167	0.1405	0.345462	0.155315	0.849993	0.051004	-0.04145
		30.681	0.298778	0.112018	0.312207	0.640322	0.056848	0.654285	0.33004	0.247415	0.851653	0.007445	0.173726	0.164821	0.165679	0.897093	0.206305	-0.02524
		31.168	0.358643	0.075845	0.317429	0.53303	-0.00626	0.562039	0.29952	0.138525	0.562656	-0.00163	0.192271	0.30702	0.114644	0.946049	0.164221	-0.15766
		31.655	0.489592	0.109814	0.089579	0.639065	0.053751	0.431684	0.441692	0.285126	0.522078	0.022638	0.167255	0.242452	0.236659	0.879656	0.164071	0.009189
		32.142	0.449672	0.073214	0.243395	0.653207	-0.04757	0.555035	0.3551	0.212097	0.609876	-0.0082	0.171891	0.349553	0.193487	0.809496	0.034315	0.01126
		32.629	0.420763	0.058777	0.158111	0.649166	0.011351	0.486711	0.348902	0.164001	0.808095	-0.08534	0.172857	0.297143	0.185363	0.681713	0.232126	-0.15281
		33.116	0.407763	0.10787	0.244577	0.619178	0.020773	0.444209	0.36024	0.256007	0.765639	-0.08321	0.148517	0.334817	0.110686	0.659479	0.166072	0.016117
		33.603	0.357366	-0.00271	0.161561	0.589773	0.024068	0.558181	0.3672	0.101983	0.689323	0.02496	0.183385	0.347428	0.199997	0.553827	0.139025	-0.03624
		34.09	0.127018	0.023362	0.178189	0.631523	-0.05994	0.357216	0.337885	0.186921	0.811151	-0.10965	0.10486	0.293595	0.104489	0.557335	0.216288	-0.16124
		34.577	0.075849	-0.04581	0.095081	0.566833	-0.04433	0.513304	0.324801	0.215577	0.680953	-0.06491	0.079264	0.221976	0.11657	0.392047	0.118834	0.007261
		35.064	0.204216	0.034551	0.023472	0.565891	0.038959	0.417615	0.302913	0.13393	0.720981	-0.0398	0.057049	0.204235	0.101104	0.433163	0.258973	-0.08988
		35.551	0.216534	-0.04846	0.244204	0.622321	0.134795	0.442547	0.290002	0.187165	0.677898	-0.08178	0.131904	0.306545	0.004294	0.422278	0.266329	0.027117
		36.038	0.225764	-0.08198	0.013029	0.4788	0.014678	0.454864	0.217354	0.094017	0.633391	-0.07169	0.11249	0.154018	0.137297	0.424135	0.187915	-0.0186
		36.525	0.199675	-0.07219	0.149129	0.468744	0.02751	0.304919	0.240546	0.228166	0.564098	-0.01278	0.112297	0.361892	0.107717	0.369658	0.18719	0.025974
		37.012	0.216415	-0.08556	-0.13448	0.614464	0.140313	0.55545	0.349763	0.166855	0.729996	-0.02285	0.092303	0.338094	0.109696	0.290471	0.043548	0.01776
		37.499	0.289191	-0.04033	0.209642	0.528046	0.002275	0.497781	0.156733	0.06014	0.765126	0.003235	0.087764	0.297754	0.252802	0.333959	0.303059	-0.14202
		37.986	0.123664	-0.01895	0.024156	0.520864	0.036521	0.574297	0.290986	0.173353	0.770744	-0.01576	0.127365	0.20532	0.094542	0.252089	0.238832	-0.02038
		38.473	0.093539	0.054155	0.293808	0.609167	0.05324	0.532537	0.332474	0.148177	0.31156	-0.02576	0.117513	0.284533	0.165106	0.281959	0.36621	-0.07138
		38.96	0.048425	-0.00843	0.124451	0.453256	0.062992	0.419159	0.287223	0.15269	0.560492	-0.03091	0.130552	0.286838	0.045694	0.319669	0.347595	-0.00402
		39.447	0.057329	0.037016	0.180644	0.438935	0.049616	0.511197	0.239857	0.108617	0.476452	-0.00304	0.091531	0.116728	0.053975	0.298725	0.273109	-0.01331
		39.934	0.1361	-0.07101	0.160846	0.506319	-0.05623	0.299072	0.284346	-0.04747	0.552711	0.017928	0.076463	0.16864	0.137401	0.387765	0.32973	0.034117
		40.421	0.178899	-0.10194	0.128274	0.434985	-0.09453	0.574119	0.366855	0.095947	0.596648	-0.01773	0.0726	0.01634	0.132245	0.453127	0.290098	-0.02138
		40.908	0.219472	-0.01525	0.116184	0.438935	0.018368	0.38372	0.378512	0.027758	0.459712	-0.01094	0.107081	0.178313	0.077878	0.432389	0.451679	-0.06117
		41.395	0.034505	-0.15265	0.22742	0.385738	0.084109	0.400905	0.368011	0.129172	0.4592	0.000305	0.075497	0.161499	0.200101	0.535255	0.097242	-0.05881
		41.882	0.05445	-0.0144	0.117334	0.443694	-0.01011	0.37538	0.460038	0.039368	0.618341	-0.08779	0.082452	-0.07411	0.009241	0.447143	0.18151	-0.17959
		42.369	-0.03607	-0.04586	0.222105	0.387803	-0.05032	0.381494	0.343418	0.119737	0.516479	-0.08864	0.034255	0.142334	0.083033	0.60949	0.358279	0.027903
		42.856	-0.07448	-0.02869	0.180458	0.435838	-0.06637	0.41441	0.283682	0.149183	0.506401	-0.04569	0.130649	0.172799	0.013928	0.618054	0.50192	-0.15995
		43.343	-0.02601	-0.06691	0.264126	0.425243	0.003131	0.19908	0.454751	-0.04318	0.472599	0.026067	0.109303	0.14369	0.155055	0.620943	0.412222	-0.04188
		43.83	0.008119	-0.05207	0.110403	0.521762	-0.00632	0.421889	0.355075	0.088987	0.539235	-0.02986	0.008369	0.03347	0.135943	0.52241	0.45816	-0.08174
		44.317	0.073297	-0.06015	0.170637	0.420036	-0.02696	0.307858	0.283387	-0.03168	0.572259	0.024331	0.108434	0.147238	0.120684	0.470616	0.479052	-0.01002
		44.804	0.160438	-0.02642	0.146301	0.406298	-0.02624	0.37072	0.4563	0.103479	0.556298	-0.11112	0.001608	0.056296	0.106728	0.422175	0.503046	0.052117
		45.291	0.287143	-0.07708	0.186177	0.321631	0.072348	0.368465	0.291601	0.091271	0.307195	0.003495	0.021988	0.150086	0.157138	0.399424	0.442472	0.02576
		45.778	0.22152	-0.0355	0.054397	0.335683	0.05357	0.343266	0.412967	0.11188	0.469145	-0.1358	0.057049	0.096479	0.100948	0.28624	0.507375	0.016975
		46.265	0.229445	0.049295	0.195563	0.381922	0.059944	0.397136	0.503322	0.087247	0.435609	-0.10522	0.081293	0.090038	0.096573	0.21995	0.348596	-0.03981
		46.752	0.431389	-0.02395	-0.02486	0.391978	-0.02507	0.362796	0.31944	0.0761	0.479375	-0.12352	-0.01472	0.103078	0.094594	0.268082	0.427335	-0.00974
		47.239	0.258947	0.057782	0.191119	0.427577	0.061097	0.307917	0.32394	0.106524	0.391805	-0.08069	0.086991	0.148662	0.072201	0.216184	0.271758	-0.00302
		47.726	0.185815	0.044057	-0.03406	0.529887	0.014893	0.317088	0.389801	0.111581	0.32086	-0.05502	0.103411	0.062737	0.173907	0.265296	0.550435	-0.06552
		48.213	0.118144	-0.02426	0.15693	0.456039	-0.02962	0.324449	0.325957	0.07871	0.323555	-0.07362	0.05647	0.17646	0.104645	0.234395	0.427185	-0.04002
		48.7	0.156639	-0.02967	0.005041	0.344841	-0.02054	0.230303	0.331859	0.152092	0.43316	-0.14776	0.118961	0.148504	0.119539	0.18095	0.457034	-0.00795
		49.187	-0.02183	0.057663	0.215081	0.396063	0.039782	0.303999	0.328711	0.087383	0.383681	-0.13836	0.032999	0.198721	0.129017	0.202926	0.451504	-0.04702
		49.674	0.072021	0.008096	0.09219	0.344392	0.076104	0.213208	0.281198	0.06188	0.310061	-0.08938	-0.02775	0.048002	0.124122	0.25178	0.355026	-0.04031
		50.161	0.121705	0.088361	0.106798	0.430765	0.154397	0.321303	0.315874	0.071967	0.206377	-0.1233	0.079071	0.129723	0.127559	0.315284	0.361456	-0.08359
		50.648	0.100276	0.01919	0.212098	0.306907	0.099132	0.154856	0.259138	0.02088	0.30543	-0.17471	0.035317	0.078738	0.1424	0.280102	0.432064	-0.04674
		51.135	0.139246	-0.07954	0.104405	0.29501	-0.01909	0.310707	0.22333	0.074631	0.357794	-0.10693	0.074725	0.059302	0.111727	0.433318	0.34159	-0.11209
		51.622	0.258264	0.010159	0.224219	0.335503	0.049896	0.192639	0.21069	0.051168	0.11317	-0.10107	0.038891	0.158335	0.172188	0.378376	0.318546	0.012403
		52.109	0.178068	-0.04142	0.073324	0.417881	-0.05457	0.26779	0.256015	0.124958	0.211331	-0.14075	0.080906	0.155984	0.04684	0.500898	0.39701	0.005118
		52.596	0.234431	-0.04766	0.246628	0.416489	0.063618	0.147763	0.327998	0.08325	0.243861	-0.07101	-0.05007	0.26069	0.096	0.412528	0.408269	0.028474
		53.083	0.154146	-0.02879	0.139183	0.34915	0.054574	0.378734	0.157323	0.009025	0.369637	-0.02411	0.067094	0.216236	0.038195	0.434143	0.150385	-0.01781
		53.57	0.077422	0.073332	0.159479	0.29097	-0.09427	0.217422	0.252227	0.05753	0.315926	-0.10023	0.001512	0.059686	0.101156	0.441468	0.40917	-0.03895
		54.057	0.056884	-0.01013	0.311306	0.353011	-0.13301	0.329079	0.288526	-0.14677	0.228811	-0.07601	0.004602	0.168527	0.088397	0.46685	0.275937	0.036046
		54.544	0.00806	-0.06695	0.399014	0.387399	-0.05811	0.242383	0.25749	-0.07735	0.36269	-0.14685	-0.01578	0.166245	0.020854	0.251006	0.300106	-0.01767
		55.031	0.051452	-0.01153	0.329892	0.384885	-0.07543	0.325399	0.306947	-0.13739	0.404293	-0.12679	0.069219	-0.04425	0.099854	0.243474	0.129468	-0.20516
		55.518	0.08603	-0.21954	0.143535	0.342372	-0.06478	0.299963	0.157028	-0.05832	0.428283	-0.10118	-0.00651	0.073065	0.05887	0.225676	0.40254	0.031831
		56.005	0.17507	-0.04365	0.276993	0.351485	-0.0801	0.286844	0.270475	-0.11585	0.38575	-0.08514	0.038504	-0.03395	0.14891	0.155775	0.028411	-0.05438
		56.492	0.250844	-0.04533	0.003363	0.360463	-0.12754	0.280522	0.183367	-0.03559	0.380075	-0.1529	0.000159	0.105044	0.083085	0.132818	0.190267	-0.08095
		56.979	0.198399	-0.07892	0.312425	0.330789	-0.01369	0.298894	0.128451	-0.18026	0.329951	-0.11503	-0.07566	0.016498	0.016011	0.089123	0.521411	-0.02688
		57.466	0.220333	-0.07428	0.333279	0.345424	-0.05001	0.24734	0.209042	-0.06547	0.351455	-0.18021	0.00354	0.122469	0.035227	0.078135	0.257171	-0.17445
		57.953	0.179552	-0.01881	0.284919	0.351889	0.087338	0.299874	0.147289	-0.13467	0.307973	-0.0504	-0.00699	0.056952	0.131152	0.035008	0.452255	-0.02824
		58.44	0.210776	-0.05529	0.297786	0.356513	0.024825	0.164829	0.199426	-0.08611	0.350468	-0.06954	0.011557	0.137091	0.100895	0.014321	-0.01007	0.02626
		58.927	0.10455	0.066316	0.291539	0.343135	-0.00221	0.323292	0.128352	-0.10182	0.297573	-0.10717	0.055117	0.10231	0.03705	-0.05032	0.275086	-0.00788
		59.414	-0.02705	0.021063	0.300334	0.296043	-0.04454	0.218936	0.150953	-0.15424	0.273014	-0.11742	0.01146	0.151442	0.105322	-0.0401	0.342366	-0.03167
		59.901	0.015094	0.039316	0.087031	0.328545	-0.10162	0.261052	0.122351	-0.06952	0.229722	-0.06138	0.023533	0.113949	0.035435	-0.05114	0.439645	-0.13466
		60.388	0.081637	-0.04564	0.451136	0.24316	0.003065	0.191957	0.158626	-0.20359	0.391235	-0.09795	-0.06175	0.043369	0.135839	-0.09659	0.356327	0.015046
		60.875	0.101226	-0.27179	0.197024	0.277053	0.031052	0.334689	0.233979	-0.09791	0.450735	-0.14563	0.019284	0.154674	0.137401	-0.11331	0.445074	0.008975
		61.362	0.155036	-0.22604	0.386644	0.310588	0.105507	0.170617	0.181596	-0.21754	0.473169	-0.12527	-0.0264	0.134311	0.049027	-0.0772	0.475299	-0.21831
		61.849	0.226773	0.004422	0.265618	0.327871	0.021943	0.300141	0.301881	-0.10731	0.3402	-0.10429	-0.04543	0.139758	0.034186	-0.14101	0.426259	0.064973
		62.336	0.24004	-0.00153	0.166037	0.316559	-0.07053	0.294472	0.150019	-0.0956	0.366505	-0.19707	0.000159	0.080975	0.153649	-0.04939	0.365484	0.034617
		62.823	0.060594	0.046972	0.251383	0.382101	-0.09238	0.277376	0.24448	-0.09271	0.35024	-0.18172	-0.0266	0.019007	0.067514	0.024845	0.129893	-0.08109
		63.31	-0.00838	-0.07392	0.024	0.379049	-0.01726	0.306107	0.111457	-0.14405	0.528322	-0.04291	0.009335	0.022735	0.142869	0.212728	0.370063	0.019475
		63.797	0.124406	-0.1531	0.313202	0.400193	-0.04195	0.233361	0.250383	-0.17841	0.394196	-0.16147	-0.03423	-0.07401	0.134745	0.142775	0.207231	0.046045
		64.284	0.061662	-0.12211	0.272051	0.457745	0.030838	0.280908	0.243079	-0.06917	0.430219	-0.19247	0.05222	-0.03272	0.182916	0.232486	0.297754	-0.03881
		64.771	0.116838	-0.05335	0.247312	0.382326	0.001468	0.163464	0.197926	-0.11047	0.673305	-0.04228	-0.01394	-0.08988	0.072774	0.277316	0.341965	0.065902
		65.258	0.089087	-0.09538	0.336015	0.358623	-0.02555	0.296075	0.114457	-0.07708	0.682206	-0.16189	-0.00419	0.074919	0.073816	0.300272	-0.19497	0.011689
		65.745	0.172607	-0.17879	0.041716	0.381832	-0.03765	0.268799	0.144043	-0.06577	0.547358	-0.06029	0.091338	0.089541	0.094178	0.303368	0.13785	-0.15859
		66.232	0.150317	-0.05714	0.293031	0.408274	-0.07305	0.310737	0.145125	-0.26411	0.50475	-0.08454	0.028073	0.169951	0.055277	0.272054	0.414149	0.010832
		66.719	0.23357	-0.18963	0.292564	0.373347	-0.00323	0.34662	0.210911	-0.11626	0.421127	-0.06995	0.006341	0.090919	0.020646	0.2297	0.239232	-0.01945
		67.206	0.338163	-0.13288	0.197552	0.404682	0.062547	0.236982	0.164332	-0.25878	0.508109	-0.04582	-0.01375	0.001921	0.09298	0.193124	0.135197	0.015903
		67.693	0.253693	-0.21641	0.236185	0.419407	0.037756	0.349766	0.12122	-0.05968	0.526291	-0.13098	-0.01356	0.114062	0.146202	0.201843	0.033915	0.005618
		68.18	0.246006	-0.12707	0.142074	0.476286	0.114451	0.204927	0.186146	-0.14416	0.288254	-0.0688	-0.02708	-0.06685	0.122403	0.0981	0.315969	-0.08409
		68.667	0.246303	-0.22198	0.268446	0.507441	0.047903	0.239	0.181449	-0.10324	0.372028	-0.13934	0.018414	0.113881	0.076055	0.127763	0.251642	0.029117
		69.154	0.181867	-0.23106	0.205944	0.607551	-0.03999	0.265682	0.229479	-0.06479	0.305999	-0.15581	-0.04591	0.090264	0.142296	0.015817	-0.00269	-0.07409
		69.641	0.198726	-0.24768	0.132408	0.565846	-0.13828	0.228315	0.213272	-0.17605	0.376318	-0.0688	0.01175	0.084411	-0.01393	0.025876	0.31722	0.002404
		70.128	0.217246	-0.26619	0.324266	0.510628	-0.06167	0.292513	0.244087	-0.09957	0.510387	-0.15698	0.034641	0.013831	0.185051	0.005602	0.32873	0.004332
		70.615	0.265298	-0.21893	0.278672	0.454199	0.006805	0.277881	0.109145	-0.15318	0.525551	-0.02784	-0.01278	0.055483	0.1173	0.010606	0.086808	0.048117
		71.102	0.22152	-0.23557	0.244514	0.522974	-0.00616	0.249418	0.1768	-0.13442	0.496228	-0.10361	-0.08271	0.097677	0.083971	-0.04129	0.059511	-0.03002
		71.589	0.196321	-0.20954	0.311803	0.546273	-0.05345	0.295808	0.061558	-0.07817	0.472656	-0.0958	-0.04707	0.024747	0.067202	-0.10314	-0.00802	0.058331
		72.076	0.325134	-0.22442	-0.0229	0.496756	-0.07391	0.133368	0.120236	-0.12306	0.32589	-0.12022	0.008562	0.121429	0.050954	-0.06461	-0.03474	0.015689
		72.563	0.22428	-0.1759	0.307856	0.554713	0.001682	0.272598	0.140255	-0.13062	0.29093	-0.05803	-0.09923	0.087914	0.149274	-0.0285	0.150635	-0.02374
		73.05	0.2837	-0.23931	0.373186	0.454378	0.013245	0.300853	0.146133	-0.20449	0.216133	-0.19258	0.026528	0.102039	0.141671	-0.0351	0.202852	-0.10852

## Sheet: Fig 1J
Fig 1J
	Timescape																				ΔF/F0
		Seconds				satiety									hunger							satiety	Hunger
		0.487	0.008601	0.014473	0.001001	-0.00988	-0.01134	0.027581	0.041027	0.00643	0.073271	0.099214	-0.04092	0.055977	-0.0366	-0.02344	-0.03121	-0.20134	0.022945			0.543419	1.92729
		0.974	-0.02099	0.01721	0.032075	0.000878	0.007933	0.075184	-0.00625	0.053661	0.059616	0.103925	-0.06247	0.00679	-0.04218	0.016951	-0.04958	-0.01438	0.023958			0.313166	0.859014
		1.461	-0.00969	0.00727	-0.01571	0.009951	0.133352	0.108703	-0.07177	0.189182	0.053654	0.069356	-0.03395	0.016417	0.048405	-0.02115	-0.02566	0.070334	0.08682			0.384681	2.15875
		1.948	0.007729	0.005987	-0.01103	-0.00467	0.089485	-0.00802	-0.08549	0.070582	0.060578	0.059936	-0.0552	0.03049	0.003353	-0.00095	0.01766	0.114884	0.089839			0.748474	0.781139
		2.435	-0.01987	0.009248	-0.02536	-0.02299	0.107801	-0.04701	-0.10512	0.083423	0.067453	0.040861	-0.04839	-0.04033	0.072537	-0.02574	-0.09818	0.050464	0.067282			0.589789	0.872045
		2.922	-0.07633	0.014997	-0.01405	0.007999	0.097499	-0.10362	-0.05907	0.091983	0.06654	-0.01629	-0.05414	0.046236	0.081732	0.092269	-0.05874	0.16416	0.075908			1.00325	1.35654
		3.409	-0.1093	0.027112	-0.01486	0.006025	0.044245	-0.11331	-0.01926	0.039278	0.039807	-0.02135	-0.03259	-0.05216	0.075227	0.032623	-0.01686	-0.07014	0.023204			0.806651	0.868817
		3.896	-0.01408	0.02939	-0.03527	0.002853	0.053861	-0.09407	0.007545	-0.03901	0.01341	-0.04735	-0.04268	0.066497	-0.10241	-0.02439	-0.03879	-0.34049	0.022427			0.708639	3.85222
		4.383	-0.04004	0.021729	0.020114	0.027053	0.047084	-0.07864	0.040185	0.023551	-0.02895	-0.04517	-0.00846	-0.03761	-0.02588	-0.01696	0.034899	-0.27945	-0.03463				0.730254
		4.87	0.011754	0.012771	0.016473	-0.00196	-0.05878	-0.1029	-0.00541	0.03878	-0.03203	0.012794	-0.01583	-0.025	-0.00849	0.043633	0.044105	-0.15607	-0.04296
		5.357	0.075845	0.026182	0.048555	0.002342	0.002621	-0.04025	0.033803	-0.17264	-0.05299	-0.02135	0.006277	-0.01567	0.026722	0.013709	0.039006	-0.07252	-0.03284		n	8	9
		5.844	0.058648	0.013753	0.035391	0.023038	-0.05576	-0.00741	0.051834	-0.27442	-0.06525	-0.03641	0.025255	0.032117	0.008131	-0.04107	0.000693	-0.07936	-0.03043		mean	0.6373	1.49
		6.331	0.098409	-0.01016	0.074493	0.031512	-0.00315	0.035391	0.026499	-0.21295	-0.08203	-0.01703	0.071996	0.002779	0.081772	-0.0377	0.023256	-0.19342	-0.02678		SEM	0.08018	0.3432
		6.818	0.027162	0.00541	0.030417	0.042847	-0.03387	0.041907	0.02954	-0.0292	-0.08448	-0.02103	0.020612	0.024347	-0.11968	0.040526	-0.017	-0.13038	-0.01602		p-value	0.0373
		7.305	-0.04371	0.010623	-0.00309	-0.01358	-0.0602	0.011557	0.013465	0.04316	-0.08487	-0.03404	0.06821	0.007569	-0.02949	0.034244	-0.05477	0.101063	-0.02016
		7.792	0.013744	-0.00283	-0.05799	-0.03215	-0.11662	-0.0473	0.06533	0.087653	-0.07242	-0.04093	0.088249	-0.04137	0.03921	0.019586	-0.0114	0.311273	-0.02152
		8.279	-0.01177	0.003	-0.02679	-0.03361	-0.10137	0.094378	0.013275	0.06028	-0.0264	-0.04879	0.031666	0.02084	0.04965	-0.01608	0.069737	0.288799	-0.04869
		8.766	0.008936	-0.01892	-0.04821	-0.04027	-0.04111	0.08441	0.031088	-0.02015	-0.02179	-0.03158	0.046606	-0.04251	0.056275	-0.03499	0.064322	0.243808	-0.07326
		9.253	0.016271	-0.0954	-0.01255	-0.0125	-0.05718	0.12261	-0.00823	0.00867	-0.01299	-0.0159	0.024801	-0.02236	-0.01548	-0.01007	0.031605	0.187999	-0.0361
		9.74	0.018664	-0.09185	0.006397	0.017116	-0.0445	0.040814	0.007002	-0.04827	0.129863	0.01112	0.010971	-0.03305	-0.1628	-0.04101	0.076912	0.004759	-0.02898
		10.227	0.011374	-0.20609	-0.04129	0.239225	0.323977	0.093299	0.079423	0.415831	0.528024	0.198247	1.18997	0.704158	0.000743	1.12435	0.123348	0.488339	0.283598
		10.714	0.001713	0.133287	-0.04067	0.664012	0.259779	0.350963	0.563427	0.613613	0.919983	1.03995	0.699657	0.472573	0.015439	0.647319	0.939245	0.421419	0.194859
		11.201	-0.00166	0.291443	-0.01398	0.820329	0.158812	0.481414	0.654151	0.070035	1.55446	1.01827	2.13255	0.446192	0.0001	1.03856	1.03843	2.83458	0.139351
		11.688	0.047668	0.31799	-0.00202	0.747439	0.993887	1.14914	0.473355	0.142947	1.47946	0.518821	2.17152	0.751557	0.076874	1.15178	0.628771	3.88117	0.115954
		12.175	0.024255	0.299642	-0.01597	0.677654	0.340141	1.03649	0.513843	0.230889	1.65688	0.714123	2.17217	0.695449	0.010902	1.28694	0.746643	3.84578	0.118024
		12.662	-0.05981	0.295097	-0.00192	0.655428	0.435339	0.824112	0.642284	0.653229	1.69573	0.626107	1.57606	0.647087	0.080086	1.33173	0.356159	3.82969	0.186039
		13.149	-0.07443	0.264961	0.077451	0.600594	0.411986	0.805578	0.74854	0.90302	1.79391	0.720196	1.38102	0.787771	0.36646	1.32524	0.360401	2.60189	0.288709
		13.636	0.058179	0.271051	-0.10044	0.598553	0.327228	0.849039	0.536408	0.569667	1.76698	0.529448	1.01599	0.802188	0.528639	1.36145	0.274975	2.85642	0.489541
		14.123	0.035056	0.266991	0.180685	0.523466	0.221041	0.894591	0.653173	0.558966	1.8443	0.54755	0.944008	0.75346	0.825895	1.31734	0.300156	2.24709	0.486544
		14.61	0.454378	0.235415	0.382601	0.504856	0.295953	0.586964	0.757393	0.583602	1.75535	0.609523	0.905243	0.682201	0.879741	1.35125	0.22863	2.18368	0.555508
		15.097	0.618632	0.277063	0.428627	0.554366	0.089623	0.382123	0.812706	0.53015	1.63361	0.469499	0.659327	0.547843	0.847658	1.40103	0.178854	1.98451	0.717998
		15.584	0.557246	0.278752	0.342816	0.386559	0.138481	0.411393	0.849854	0.344263	1.31084	0.434619	0.595728	0.413279	0.888735	1.21953	0.181291	1.68655	0.694104
		16.071	0.336214	0.317794	0.356078	0.411757	0.080556	0.279634	0.688311	0.123935	1.19496	0.242626	0.817668	0.385729	0.822121	0.978648	0.124115	1.94253	0.712585
		16.558	0.5269	0.303754	0.065717	0.374292	-0.05068	0.303901	0.453179	0.232979	1.77155	0.24356	0.851083	0.494531	0.77217	0.791739	0.110803	1.71095	0.784072
		17.045	0.372464	0.317951	0.138267	0.366417	-0.04573	0.244712	0.448862	0.556926	2.0008	0.261	0.839625	0.321071	0.74358	0.72365	0.167708	1.39247	0.637605
		17.532	0.476316	0.308495	0.093411	0.423913	-0.12161	-0.0365	0.543278	0.557125	1.97614	0.130941	0.961725	0.296134	0.666486	0.79282	0.222537	1.70358	0.653972
		18.019	0.353612	0.292543	0.073421	0.29397	-0.20041	0.024789	0.583141	0.437629	1.80492	0.210743	0.873948	0.237917	0.541087	0.94798	-0.00553	1.31727	0.635793
		18.506	0.370518	0.214853	0.083172	0.293416	-0.25023	0.199955	0.5864	0.536919	1.24698	0.221098	1.07484	0.182725	0.540685	1.00357	0.032462	1.72706	0.580631
		18.993	0.575986	0.266926	0.060679	0.271167	-0.24918	0.01273	0.325716	0.401746	1.5084	0.10735	1.24348	0.215776	0.538316	0.993441	-0.00138	1.67632	0.548758
		19.48	0.528443	0.3119	0.021966	0.280661	-0.32148	0.001238	0.640845	0.29315	1.6539	0.141841	1.08872	0.293429	0.558634	0.918664	0.024114	1.69476	0.476689
		19.967	0.42439	0.265564	0.000969	0.375002	-0.34781	-0.22084	0.589658	0.458831	1.51985	0.120391	0.955718	0.085062	0.525066	0.969664	-0.01781	1.86571	0.594906
		20.454	0.341871	0.173454	-0.05595	0.267418	-0.40161	0.036268	0.683749	0.347099	1.22039	0.09427	1.0704	0.196156	0.559477	1.04816	-0.06384	1.78348	0.648193
		20.941	0.264251	0.23146	-0.03638	0.351755	-0.34561	0.003005	0.695697	-0.00133	1.03672	0.27552	1.01392	0.110045	0.542613	0.711153	-0.10391	1.89793	0.72188
		21.428	0.332233	0.249127	0.003471	0.234012	-0.30578	-0.00938	0.500265	0.187639	1.53672	0.145656	1.2938	0.040391	0.466803	0.598144	-0.12268	1.88556	0.767273
		21.915	0.266666	0.23552	-0.04467	0.289867	-0.44772	-0.20607	0.507814	0.240444	1.40657	0.070446	1.11456	0.074702	0.459696	0.774312	-0.12927	2.06286	0.687678
		22.402	0.30703	0.182085	-0.02357	0.248009	-0.36146	-0.06471	0.538988	0.200729	0.898058	0.11533	1.04733	0.079928	0.388263	0.817408	-0.10441	0.89748	0.589213
		22.889	0.25166	0.09253	-0.08172	0.264047	-0.42094	-0.08787	0.685949	0.37278	1.55514	0.077804	1.00493	0.098516	0.336184	0.793158	-0.07977	0.511213	0.593871
		23.376	0.379687	0.202975	-0.0447	0.288602	-0.39264	-0.11653	0.546401	0.422798	1.5422	0.215376	1.12567	0.053753	0.431147	0.667314	-0.17241	1.46086	0.544747
		23.863	0.430182	0.201704	-0.09872	0.241088	-0.42941	-0.05154	0.394498	0.103629	0.910655	0.085473	0.742157	0.063174	0.51579	0.442038	-0.21398	1.55439	0.530794
		24.35	0.449257	0.197461	-0.07701	0.238027	-0.42552	-0.0539	0.202379	0.368948	1.49292	0.177071	0.778549	0.067368	0.444558	0.672583	-0.25834	1.64865	0.488506
		24.837	0.387133	0.098554	-0.10139	0.251736	-0.4246	-0.09078	0.22728	0.253583	1.44369	0.157451	0.785818	-0.02101	0.350318	0.725744	-0.16677	1.47581	0.533619
		25.324	0.286099	0.189577	-0.10851	0.271345	-0.36434	0.031952	0.445413	0.102285	1.01124	0.170531	0.821201	0.030971	0.268566	0.787686	-0.11474	1.59766	0.494221
		25.811	0.212995	0.190166	-0.11816	0.201893	-0.30559	-0.01386	0.427926	-0.0307	1.42373	0.201868	0.917861	0.037961	0.332329	0.391579	-0.2239	1.56546	0.490016
		26.298	0.303363	0.186302	-0.11975	0.193419	-0.35083	-0.0544	0.509607	0.059982	1.19563	0.164691	0.95385	0.008624	0.332691	0.636512	-0.14881	1.65256	0.51833
		26.785	0.250878	0.173048	-0.14566	0.189692	-0.25128	-0.12241	0.217369	0.404981	1.19126	0.078582	0.848963	0.021551	0.281656	0.641983	-0.18898	1.11949	0.444859
		27.272	0.193607	0.184299	-0.1428	0.155865	-0.2277	-0.24012	0.250171	0.286282	1.20828	0.208953	0.667049	0.075551	0.216969	0.589835	-0.22756	1.52366	0.375938
		27.759	0.220442	0.136469	-0.16942	0.224518	-0.22789	-0.11872	0.330631	0.266772	0.716214	0.096139	0.44733	0.005919	0.286073	0.464532	-0.18225	0.988975	0.291534
		28.246	0.258459	0.103675	-0.15694	0.230241	-0.2109	-0.13333	0.383365	0.178034	1.28492	0.15274	0.44304	0.129459	0.233954	0.570651	-0.11289	0.796576	0.281118
		28.733	0.350727	0.163488	-0.18258	0.243262	-0.31081	-0.16113	0.291284	0.086807	1.12125	0.299889	0.38888	0.03026	0.19372	0.635093	-0.29588	0.757256	0.195765
		29.22	0.208478	0.121015	-0.16181	0.198787	-0.32395	-0.24182	0.169685	0.152254	1.29843	0.124011	0.310492	0.024782	0.168945	0.352873	-0.22815	1.00525	0.152786
		29.707	0.297191	0.043522	-0.13841	0.254997	-0.32698	-0.17267	0.271678	0.033455	1.14659	0.163446	0.253858	0.039841	0.279166	0.573894	-0.33546	1.22418	0.205706
		30.194	0.235358	0.149291	-0.21164	0.203712	-0.35857	-0.26894	0.299783	-0.06474	0.87772	0.199299	0.379895	-0.00132	0.273665	0.608681	-0.3068	0.869881	0.16249
		30.681	0.181084	0.120439	-0.19659	0.248142	-0.36315	-0.34677	0.254842	-0.051	1.19554	0.149237	0.306504	0.050499	0.224036	0.387458	-0.19669	1.08975	0.226063
		31.168	0.244258	0.056736	-0.2001	0.239114	-0.36054	-0.16566	0.192794	0.08626	0.606589	0.130824	0.29762	0.034203	0.133771	0.572205	-0.198	0.231604	0.195463
		31.655	0.150961	0.136338	-0.20319	0.163429	-0.39974	-0.19981	0.426323	0.059584	1.06798	0.12771	0.341181	-0.04276	0.272943	0.612194	-0.23695	0.353807	0.190719
		32.142	0.312219	0.10725	-0.21301	0.233946	-0.40903	-0.36043	0.293157	0.37059	0.594617	0.139505	0.316347	-0.00758	0.214279	0.264586	-0.22909	0.710585	0.209609
		32.629	0.2651	0.148728	-0.23982	0.209457	-0.43445	-0.2121	0.195672	0.263686	1.24059	0.117744	0.237201	0.124485	0.115702	0.446023	-0.26881	0.496741	0.124105
		33.116	0.088279	0.102156	-0.22884	0.261208	-0.39182	-0.17567	0.2269	0.234472	0.693184	0.181937	0.397208	0.098425	0.149832	0.566801	-0.24633	0.834783	0.155633
		33.603	0.285741	0.021022	-0.25081	0.251381	-0.43417	-0.2371	0.200153	0.116221	1.10716	0.187075	0.287626	0.093222	0.213395	0.341119	-0.21623	0.353471	0.182006
		34.09	0.212436	0.118907	-0.24821	0.196946	-0.41915	-0.28042	0.268528	0.081532	0.767373	0.080684	0.180871	0.032506	0.217692	0.50371	-0.29056	0.320158	0.090248
		34.577	0.281559	0.089295	-0.23501	0.246368	-0.43225	-0.05484	0.235128	-0.019	1.10745	0.168623	0.276017	0.080662	0.152924	0.547009	-0.21055	0.13488	0.128741
		35.064	0.269506	0.113668	-0.26833	0.239158	-0.43664	-0.07704	0.250633	0.072474	0.74088	0.150093	0.117171	0.078759	0.24596	0.349968	-0.26908	0.046767	0.075606
		35.551	0.098297	0.090094	-0.30038	0.290266	-0.42813	-0.1885	0.220573	-0.06335	0.946668	0.182131	0.059124	0.035945	0.160192	0.499522	-0.19525	0.056492	0.160765
		36.038	0.198683	-0.07451	-0.30093	0.22352	-0.44653	-0.10492	0.175713	0.090938	0.739967	0.115292	-0.06035	0.115775	0.136662	0.309101	-0.21691	0.051073	0.076878
		36.525	0.089285	0.085156	-0.24938	0.187452	-0.40555	-0.06309	0.287645	-0.27576	0.924503	0.155504	-0.12077	0.083022	0.181072	0.466896	-0.08789	0.000915	0.092901
		37.012	0.179138	0.063691	-0.28286	0.242885	-0.41338	-0.1585	0.176419	-0.01791	0.713474	0.128488	-0.18689	-0.00048	0.190909	0.558222	-0.15906	0.091611	0.09275
		37.499	0.165989	0.055636	-0.26908	0.203024	-0.42094	-0.13592	-0.06162	-0.00532	0.885028	0.145733	-0.21435	0.064618	0.160794	0.2529	-0.25166	0.10875	0.117894
		37.986	0.134055	0.100702	-0.28562	0.234256	-0.43257	-0.074	0.086185	0.295439	0.554854	0.263024	-0.20875	0.124508	0.232066	0.448658	-0.15039	0.169579	0.101419
		38.473	0.152571	-0.04445	-0.29801	0.239025	-0.45936	-0.22199	0.141634	0.274885	0.922243	0.144643	-0.17422	0.106424	0.169106	0.518841	-0.23464	0.068821	0.141357
		38.96	0.082263	0.090958	-0.28858	0.194794	-0.39681	-0.11467	0.087787	0.201575	0.42989	0.22503	-0.09356	0.040643	0.238772	0.422313	-0.12259	0.308732	0.189295
		39.447	0.120571	0.065721	-0.32076	0.262184	-0.41952	-0.15229	0.230973	0.168876	0.873056	0.095244	-0.08084	0.034844	0.235439	0.476555	-0.21086	0.145508	0.136785
		39.934	0.002429	0.08826	-0.31097	0.203534	-0.37725	-0.21651	0.149373	0.22193	0.524995	0.075351	-0.12294	0.070737	0.182879	0.226151	-0.18568	-0.23179	0.115544
		40.421	0.13495	0.076015	-0.35755	0.171126	-0.41966	-0.0543	0.133407	0.166786	0.789154	0.163485	-0.14167	0.121116	0.255436	0.436701	-0.13018	-0.33089	0.086367
		40.908	0.066252	0.064319	-0.32557	0.250848	-0.39649	-0.11385	0.215604	-0.02368	0.604666	0.159981	-0.03188	0.090517	0.221546	0.478987	-0.2073	-0.33324	0.094022
		41.395	0.154562	0.101174	-0.32437	0.196325	-0.45537	-0.05322	-0.01241	-0.11829	0.717176	0.200077	0.015211	0.057902	0.176775	0.246821	-0.18194	-0.44748	0.054171
		41.882	0.053684	-0.02728	-0.31439	0.171658	-0.40633	-0.03619	0.19961	-0.01612	0.681356	0.099993	-0.19179	0.040849	0.25142	0.416774	-0.14796	-0.42167	0.066915
		42.369	0.171893	0.088994	-0.30519	0.280617	-0.41727	-0.10754	0.21392	0.270604	0.674528	0.28568	-0.27729	0.068033	0.19898	0.258237	-0.1851	-0.45492	0.036962
		42.856	0.042055	-0.04901	-0.34081	0.218618	-0.37208	-0.02632	0.095146	0.323161	0.733908	0.128332	-0.33817	0.144815	0.23548	0.412249	-0.09159	-0.53665	0.057513
		43.343	0.234642	0.095922	-0.3401	0.165625	-0.42465	-0.04411	0.162734	0.243829	0.683808	0.128722	-0.33569	0.089692	0.139593	0.440552	-0.13451	-0.48422	0.072867
		43.83	0.04787	0.034236	-0.34247	0.238848	-0.37977	-0.00601	-0.03283	0.209787	0.760594	0.107311	-0.34887	0.003146	0.083017	0.262492	-0.11966	-0.52835	0.103252
		44.317	0.25904	0.090159	-0.3622	0.220348	-0.4219	0.072715	0.123142	0.003544	0.485088	0.181586	-0.36436	0.091686	0.240579	0.361317	-0.14033	-0.58685	0.118714
		44.804	0.101607	0.064778	-0.3349	0.164826	-0.42094	0.074158	0.071983	0.110746	0.763286	0.177693	-0.2724	0.124004	0.221827	0.430082	-0.13275	-0.58397	0.072199
		45.291	0.221851	0.115711	-0.34663	0.221945	-0.37721	-0.15856	0.156841	0.035943	0.340844	0.240056	-0.28461	0.108189	0.322612	0.266072	-0.15973	-0.61075	0.062193
		45.778	0.050911	0.083231	-0.33054	0.188606	-0.41324	0.068453	0.172048	0.103928	0.665104	0.173217	-0.21824	0.090838	0.27752	0.285189	-0.11434	-0.6657	0.031096
		46.265	0.181218	0.115803	-0.34946	0.158283	-0.40743	-0.03155	0.080591	0.172161	0.495858	0.23846	-0.20168	0.090655	0.151559	0.254792	-0.19471	-0.64803	0.056758
		46.752	0.07703	0.065027	-0.35603	0.261696	-0.40161	0.002775	0.043172	-0.04568	0.599136	0.097462	-0.1609	0.025012	0.266277	0.32842	-0.09277	-0.57968	0.029759
		47.239	0.150782	0.074509	-0.37374	0.221457	-0.43138	-0.0751	-0.04907	0.270057	0.619715	0.16403	-0.18725	0.006767	0.194202	0.435891	-0.18794	-0.60625	0.028293
		47.726	0.081592	0.032573	-0.34293	0.171858	-0.46306	-0.23324	0.06647	0.147774	0.526341	0.11751	-0.12945	-0.02576	0.259812	0.321395	-0.19782	-0.69769	0.008734
		48.213	0.188866	0.085916	-0.37602	0.250449	-0.40931	0.018436	-0.04736	-0.02119	0.582596	0.300745	-0.10815	0.123843	0.243831	0.314167	-0.14065	-0.62755	0.004507
		48.7	0.125043	0.028107	-0.35586	0.228822	-0.42662	-0.00137	0.110271	0.099598	0.317524	0.229195	-0.02002	0.107662	0.176093	0.117667	-0.04615	-0.5458	0.008259
		49.187	0.180905	0.085837	-0.33867	0.224674	-0.39333	-0.04947	-0.03327	0.192019	0.532063	0.210159	-0.01008	0.06652	0.279729	0.318018	-0.26493	-0.52117	-0.01007
		49.674	0.215455	0.033856	-0.35869	0.211631	-0.43184	-0.00897	0.089335	0.242186	0.410562	0.150483	-0.0287	0.057329	0.221868	0.24189	-0.155	-0.42889	0.029608
		50.161	0.162657	0.075962	-0.37758	0.247255	-0.36077	-0.17441	0.051943	0.519002	0.426284	0.254499	-0.00983	0.063815	0.394126	0.312208	-0.23252	-0.32469	-0.03368
		50.648	0.162031	0.054523	-0.36347	0.2099	-0.41558	-0.04728	0.088737	0.342322	0.458451	0.2559	0.062607	0.104292	0.28788	0.365707	-0.09213	-0.46939	-0.04009
		51.135	0.110955	0.08957	-0.38742	0.185655	-0.39273	-0.0752	0.121839	0.370143	0.199244	0.257652	0.204998	0.087561	0.221627	0.3141	-0.18848	-0.4177	-0.02053
		51.622	0.172966	0.069899	-0.3949	0.268106	-0.43454	0.076425	0.128709	0.25856	0.380943	0.24247	0.187635	0.117105	0.247686	0.412519	-0.16596	-0.19012	-0.01305
		52.109	0.04087	0.088588	-0.39107	0.249163	-0.34479	-0.00204	0.10264	-0.03562	0.295311	0.299577	0.238766	0.082427	0.223514	0.281474	-0.15175	-0.13347	0.043259
		52.596	0.125781	0.022554	-0.382	0.186853	-0.42712	-0.16427	0.065846	0.109452	0.320361	0.283111	0.229428	0.027029	0.317312	0.288837	-0.17025	-0.07094	-0.00224
		53.083	0.038924	0.094468	-0.36961	0.289445	-0.37689	0.09945	0.097182	0.077052	0.375126	0.257418	0.287071	0.039726	0.191271	0.178664	-0.19769	-0.12072	0.043022
		53.57	0.217557	-0.04133	-0.37797	0.251292	-0.41874	0.060197	0.043009	-0.00452	0.125055	0.282099	0.274048	0.096706	0.293019	0.232568	-0.13722	-0.09352	-0.00474
		54.057	0.093243	0.063926	-0.36509	0.239491	-0.39644	0.16506	0.043851	0.164298	0.401859	0.312891	0.263247	0.093153	0.217852	0.181163	-0.12661	-0.30064	-0.05003
		54.544	0.137275	-0.04302	-0.39666	0.287759	-0.41792	0.058673	0.087923	0.052168	0.383155	0.228806	0.276925	0.109083	0.356662	0.22507	-0.17359	-0.16256	-0.01132
		55.031	0.167756	0.083493	-0.39867	0.291486	-0.46577	-0.07792	0.024598	-0.14989	0.319015	0.238071	0.214841	0.092855	0.284989	0.287013	-0.09304	-0.2244	-0.03092
		55.518	0.178624	-0.03011	-0.4145	0.266198	-0.38925	0.15957	0.035053	0.002847	0.407725	0.303821	0.162397	0.099663	0.355177	0.271679	-0.17038	0.03051	0.011278
		56.005	0.170775	0.045198	-0.42019	0.220326	-0.39997	0.000415	0.039777	0.075659	0.153711	0.231414	0.263701	0.100075	0.257845	0.340241	-0.09814	0.293441	-0.02514
		56.492	0.024366	0.016556	-0.40377	0.269304	-0.41782	0.160851	0.097182	0.111742	0.347575	0.226509	0.143721	0.043439	0.373567	0.327272	-0.09999	0.346371	0.000237
		56.979	0.157536	0.062918	-0.38287	0.236164	-0.37249	0.028998	-0.11147	0.30609	0.359403	0.229546	0.166788	0.049536	0.275834	0.332676	-0.22142	0.28945	0.001315
		57.466	0.082532	0.094848	-0.42298	0.251714	-0.39896	0.115664	0.162163	0.353868	0.199244	0.247764	0.123834	0.100258	0.361842	0.113209	-0.16727	0.184303	0.032369
		57.953	0.130678	0.067279	-0.4119	0.26693	-0.36819	0.008171	0.063836	0.119257	0.349883	0.341503	0.123127	0.134341	0.218856	0.26945	-0.17142	0.173107	0.043539
		58.44	0.16373	0.101291	-0.40231	0.272565	-0.38137	-0.01243	0.134221	0.161212	0.283531	0.377979	0.019955	0.153983	0.324861	0.094633	-0.15071	0.263846	0.045523
		58.927	0.110194	0.035847	-0.40306	0.275315	-0.35211	0.08236	0.083361	0.193363	0.254634	0.19778	0.08628	0.102459	0.236082	0.214533	-0.1323	0.416147	0.072803
		59.414	0.151699	0.096695	-0.41447	0.265311	-0.34987	-0.06377	0.14044	-0.02308	0.282617	0.222227	0.023943	0.060309	0.318999	0.047821	-0.0299	0.586303	0.105624
		59.901	-0.00551	-0.03531	-0.41119	0.272942	-0.40404	0.012784	0.066443	0.066601	0.202129	0.306001	-0.04697	0.064961	0.220221	0.282825	-0.14796	0.718125	0.085828
		60.388	0.118491	0.089819	-0.41073	0.299161	-0.36718	-0.11161	0.090095	-0.1163	0.276463	0.193693	-0.15171	0.137779	0.325222	0.143066	-0.18925	0.793215	0.014125
		60.875	0.122471	0.080965	-0.42445	0.260498	-0.40207	0.106788	0.099436	-0.15039	0.274251	0.275637	-0.20002	0.185292	0.215443	0.231893	-0.12562	0.75818	0.048607
		61.362	0.001378	0.084501	-0.40312	0.252224	-0.37831	-0.0504	0.038012	-0.0084	0.057452	0.233828	-0.21768	0.18967	0.319159	0.106589	-0.20879	0.753517	-0.00518
		61.849	0.119788	0.07519	-0.42035	0.321232	-0.41842	0.083749	0.001707	0.293747	0.273963	0.304755	-0.24025	0.118549	0.15457	0.239188	-0.14462	0.376218	-0.0017
		62.336	0.092416	-0.03811	-0.43267	0.279907	-0.38275	0.027743	-0.0551	0.220985	0.215544	0.241146	-0.28497	0.120749	0.295308	0.190215	-0.22467	0.250529	-0.03077
		62.823	0.115248	0.061084	-0.45341	0.271877	-0.37991	0.006795	0.083388	0.090888	-0.01352	0.244922	-0.2987	0.124347	0.187336	0.261479	-0.2142	0.234671	-0.04164
		63.31	0.138908	0.004939	-0.43404	0.249318	-0.38746	0.138433	-0.02249	0.225514	0.182368	0.248932	-0.27421	0.17209	0.264029	0.053158	-0.09073	0.208332	-0.06245
		63.797	-0.00171	0.0521	-0.42653	0.31877	-0.35885	-0.0569	0.077495	0.215012	0.213476	0.224719	-0.26674	0.109472	0.252665	0.290998	-0.14349	0.085604	-0.03483
		64.284	0.117909	0.044962	-0.40579	0.280794	-0.42849	0.141252	0.020905	0.007923	0.051009	0.411301	-0.2729	0.1516	0.274027	0.158061	-0.08974	0.060525	-0.02383
		64.771	0.113906	0.017957	-0.4248	0.250671	-0.38811	-0.07174	0.062805	0.151009	0.18732	0.243093	-0.26674	0.163243	0.22781	0.286878	-0.0906	-0.03412	-0.00552
		65.258	0.10561	0.07777	-0.40654	0.238471	-0.41874	0.194142	0.023919	0.15509	0.125968	0.287549	-0.24671	0.144082	0.249212	0.197645	-0.05531	-0.17605	-0.00341
		65.745	0.206801	-0.05532	-0.41999	0.313557	-0.39621	-0.02807	0.025277	0.191969	0.128565	0.257029	-0.2087	0.07633	0.215202	0.342741	-0.15865	-0.16802	-0.03097
		66.232	0.026267	0.086977	-0.42767	0.316463	-0.36045	0.13158	-0.00381	0.145186	0.139575	0.288171	-0.19159	0.032209	0.335461	0.23858	-0.00869	5.36e-05	-0.00429
		66.719	0.171043	0.106753	-0.42025	0.320877	-0.37194	0.006458	-0.02727	0.200928	0.086926	0.352325	-0.13152	0.131407	0.196611	0.383811	-0.06623	0.009589	0.041189
		67.206	0.143671	0.010911	-0.43118	0.245303	-0.30513	0.105628	0.005617	0.145087	0.069713	0.305339	0.027476	0.191297	0.32715	0.181433	-0.12625	-0.05269	-0.00263
		67.693	0.093556	0.092373	-0.41512	0.282946	-0.37222	-0.09986	0.04882	0.136427	0.123805	0.308064	-0.05879	0.193818	0.251701	0.183933	0.014637	-0.29506	0.055421
		68.18	0.106236	0.071496	-0.43118	0.336006	-0.41792	0.140362	-0.09219	0.093128	0.06678	0.316862	-0.09659	0.081968	0.367705	0.245402	-0.07061	-0.17206	0.021047
		68.667	-0.02555	0.031761	-0.43501	0.302289	-0.40807	-0.07547	-0.03715	0.150014	0.132507	0.330447	-0.10295	0.186805	0.225682	0.148199	-0.10211	0.076698	-0.00213
		69.154	0.109076	0.081659	-0.40663	0.285541	-0.4018	0.21772	0.029757	0.108805	0.12943	0.315966	-0.18639	0.162464	0.299364	0.240944	-0.05008	0.078714	-0.00975
		69.641	0.123053	-0.00808	-0.44736	0.235898	-0.38582	-0.00358	-0.01717	0.19605	0.009371	0.293271	-0.30884	0.163426	0.215323	0.165965	-0.1008	-0.22018	-0.00783
		70.128	-0.02016	0.049612	-0.3922	0.359519	-0.3419	0.186642	0.051264	0.09905	0.002928	0.269992	-0.32888	0.149193	0.244113	0.304846	-0.0698	-0.41518	-0.03461
		70.615	0.084567	0.051877	-0.43267	0.302067	-0.45345	-0.00471	-0.10816	0.220686	0.010285	0.377667	-0.37618	0.112819	0.227047	0.216897	-0.1531	-0.40827	-0.02504
		71.102	0.137589	-0.10599	-0.4303	0.328242	-0.31873	0.172748	0.191327	0.218695	0.023026	0.369142	-0.37441	0.178554	0.245759	0.202036	-0.11398	-0.42135	-0.05566
		71.589	0.03519	0.05933	-0.4159	0.29874	-0.38806	-0.01591	0.102559	0.279812	0.01216	0.338272	-0.38506	0.244724	0.187336	0.309844	0.069286	-0.495	-0.06454
		72.076	0.105565	0.085929	-0.41522	0.289135	-0.44017	0.190648	-0.09355	-0.14253	0.102697	0.343917	-0.42736	0.181121	0.273665	0.057346	-0.00955	-0.53488	-0.0562
		72.563	0.095882	0.035415	-0.44632	0.353263	-0.37185	0.109122	0.260382	-0.08913	0.095629	0.443222	-0.44755	0.18245	0.263507	0.278434	0.042932	-0.37109	-0.0532
		73.05	0.071887	0.076918	-0.42975	0.324426	-0.35505	0.124175	0.062071	0.035993	-0.07862	0.375448	-0.46173	0.230537	0.313417	0.112466	-0.03279	-0.24282	-0.0741

## Sheet: Fig 2A
Fig 2A
	Satiety																			Hunger
			27°C				29°C				31°C				33°C							27°C				29°C				31°C				33°C
			VT30559>InRDN	VT30559>+	InRDN>w1118		VT30559>InRDN	VT30559>+	InRDN>w1118		VT30559>InRDN	VT30559>+	InRDN>w1118		VT30559>InRDN	VT30559>+	InRDN>w1118					VT30559>InRDN	VT30559>+	InRDN>w1118		VT30559>InRDN	VT30559>+	InRDN>w1118		VT30559>InRDN	VT30559>+	InRDN>w1118		VT30559>InRDN	VT30559>+	InRDN>w1118
		0	0.625	0.36842	0.57895	0	0.69231	0.64706	0.375	0	1	0.76923	0.71429	0	1	0.77778	1	0			0	0.86667	0.625	0.52941	0	1	1	0.88235	0	1	1	0.75	0	0.88889	1	0.86667	0
			0.64706	0.25	0.41177		1	0.61905	0.33333		1	0.8	0.6		1	1	0.875					1	0.84	0.75		1	0.875	0.86667		1	0.81818	0.66667		0.85714	1	0.84615
			0.69231	0.38462	0.42857		0.85714	0.55556	0.71429		1	0.71429	1		1	0.85714	0.9					1	0.55556	0.57143		1	0.72727	0.69231		1	0.77778	0.85714		0.84615	1	0.85714
			0.86667	0.17647	0.5		0.78947	0.69231	0.38462		1	0.88889	0.8		1	1	0.76471					0.9	0.55556	0.57143		0.89474	0.7	1		0.9	0.66667	0.76471		1	1	0.85714
			0.85714	0.41177	0.14286		0.88889	0.88235	0.4		0.85714	0.83333	0.64706		1	1	0.66667					1	0.5	0.66667		0.90476	1	0.86667		1	0.88235	1		1	0.65217	1
			0.47368	0.7	0.55556		0.89474	0.75	0.76471		1	0.66667	0.88889		1	1	0.75					0.875	0.53846	0.56522		1	0.80952	1		1	1	0.81818		1	0.82609	1
			0.75	0.71429	0.2		0.88235	0.33333	0.41177		0.75	0.66667	0.68421		1	0.73333	0.80952					0.66667	0.63636	0.57143		1	0.91304	0.73333		0.86667	1	1		1	0.93104	0.78947
			0.91304	0.33333	0.47368		0.88889	0.66667	0.625		0.88889	0.75	0.76		0.89474	0.76471	0.78947					1	0.77778	1		1	0.69231	1		1	0.81818	0.71429		0.84615	1	0.85714
			0.8	0.33333	0.61905		0.88889	0.5	0.76471		0.86667	0.80952	0.61905		0.84615	0.78947	0.86667					1	0.8	0.86667		1	0.875	0.66667		1	0.80952	0.875		1	0.875	0.86667
			0.88889	0.375	0.17647		0.88889	0.57895	0.6		1	0.58333	0.68421		1	0.78947						1	0.53846	0.64706		1	0.83333	0.69231		1	0.875	0.875		1	1	0.89474
			0.72727	0	0.2			0.33333	0.55556		1	0.875	0.85714			1						1	0.8	0.57143		1	0.71429	0.75		1	0.9	0.88889		1	0.85714	0.85714
			0.69231	0.47368	0.44444			0.52941	0.5		0.91304	1	0.68421			0.77778						0.63636	0.77778	0.57143		1	0.64706	0.875						1	1	0.81818
			0.6	0.25	0.68421						1		0.52941									1	0.57143	0.42857		1	0.83333	0.38462						1	1	1
				0.7	0.5						0.85714											1	0.86667	0.85714		0.88889	0.73333	0.875						0.89474	0.875	0.85714
				0.5	0.41177						1											0.88235	0.71429	0.66667		1	0.66667	1						0.9	0.84615	0.89474
					0.66667																	0.88889	0.66667	0.7		0.86667	0.84	1						1	1	0.86667
					0.46667																	0.85714	0.72727	0.76471		1	0.625	0.68421						1	0.92	1
																							0.7					0.7						1	0.84615
																												0.8						1	0.92
	n		13	15	17		10	12	12		15	12	13		10	12	9					17	18	17		17	17	19		11	11	11		19	19	17
	mean		0.7333	0.3981	0.4389		0.8672	0.5907	0.5357		0.9422	0.7797	0.7283		0.9741	0.8741	0.8247					0.9161	0.6773	0.6647		0.9738	0.7932	0.8142		0.9788	0.868	0.8373		0.9596	0.9236	0.8899
	SEM		0.03599	0.05164	0.0411		0.02522	0.04576	0.04556		0.0208	0.03293	0.03607		0.01765	0.03305	0.03256					0.02802	0.02756	0.03518		0.01192	0.02829	0.03695		0.01441	0.03171	0.03252		0.01433	0.02142	0.01634
	p-value		< 0.0001				< 0.0001				< 0.0001				0.0055							< 0.0001				< 0.0001				0.0026				0.0291

[truncated: 112 more sheets: Fig 2B, Fig 2C, Fig 2D, Fig 2E, Fig 2F, Fig 2G, Fig 2H, Fig 2I, Fig 2J, Fig 3A, Fig 3B, Fig 3C, Fig 3D, Fig 3E, Fig 3F, Fig 3G, Fig 3H, Fig 3I, Fig 3J, Fig 4A …]
